# Supplementary material for: [4-(Di-tert-butyl­fluoro­silan­yl)phenyl]methanol
Source: Acta Crystallogr Sect E Struct Rep Online. 2010 Aug 11;66(Pt 9):o2281. doi: 10.1107/S160053681003148X (PMC3007959; doi:10.1107/S160053681003148X)
Supplement: Supplementary file 2 [file e-66-o2281-Isup2.hkl]

# 
# h,k,l, Fc-squared, Fo-squared, sigma(Fo-squared) and status flag 
# 
data_I
_shelx_title ' 0301 in P-1' 
_shelx_refln_list_code          4 
_shelx_F_calc_maximum      164.39 
_exptl_crystal_F_000       584.00 
_reflns_d_resolution_high  0.8331 
 
loop_ 
 _symmetry_equiv_pos_as_xyz 
 'x, y, z' 
 '-x, -y, -z' 
 
_cell_length_a     8.3213 
_cell_length_b    12.4011 
_cell_length_c    17.1036 
_cell_angle_alpha 103.581 
_cell_angle_beta  101.553 
_cell_angle_gamma 107.487 
 
_shelx_F_squared_multiplier     1.000 
 
loop_ 
 _refln_index_h 
 _refln_index_k 
 _refln_index_l 
 _refln_F_squared_calc 
 _refln_F_squared_meas 
 _refln_F_squared_sigma 
 _refln_observed_status 
   1   0   0     3247.56     3086.10     15.06 o 
   2   0   0     6006.15     5969.67     21.44 o 
   3   0   0       55.98       21.99     11.89 o 
   4   0   0     1048.05     1019.27     23.92 o 
   5   0   0      319.29      316.82     31.62 o 
   7   0   0        2.28       10.79     52.11 o 
   8   0   0       24.28        1.67     38.72 o 
   9   0   0        3.92       13.73     64.78 o 
  -9   1   0      387.19      426.52     67.55 o 
  -8   1   0       26.81       32.43     55.46 o 
  -7   1   0       73.43       75.97     50.99 o 
  -6   1   0       18.34        7.91     32.75 o 
  -5   1   0      179.20      168.85     27.35 o 
  -4   1   0      676.90      702.77     26.17 o 
  -3   1   0      511.39      530.37     14.72 o 
  -2   1   0     3260.58     3284.79     18.90 o 
  -1   1   0     1026.32     1006.43      7.39 o 
   1   1   0     2231.49     2230.77     13.53 o 
   2   1   0     1837.12     1859.02     16.27 o 
   3   1   0       10.46        8.02     16.19 o 
   4   1   0        1.89        0.69     19.39 o 
   5   1   0      182.41      215.14     25.19 o 
   6   1   0      514.28      530.34     28.31 o 
   7   1   0      234.90      219.15     37.34 o 
   8   1   0       48.88       49.14     39.62 o 
  -9   2   0        3.10       11.46     61.03 o 
  -8   2   0      160.83      133.85     55.60 o 
  -7   2   0        4.65       18.84     47.44 o 
  -6   2   0      167.36      174.74     46.48 o 
  -5   2   0       86.78       66.77     37.42 o 
  -4   2   0      793.18      720.75     36.93 o 
  -3   2   0     3273.68     3176.53     22.97 o 
  -2   2   0        5.49       15.61     10.04 o 
  -1   2   0     1467.59     1429.15     11.02 o 
   0   2   0    11247.56    10955.18     87.20 o 
   1   2   0      541.82      532.33     15.29 o 
   2   2   0      577.96      589.00     17.43 o 
   3   2   0      530.89      514.84     25.31 o 
   4   2   0      217.80      196.81     22.48 o 
   5   2   0     2267.65     2105.17     35.38 o 
   6   2   0       29.70       40.60     27.38 o 
   7   2   0      615.46      637.56     60.91 o 
   8   2   0        0.29       15.61     63.31 o 
  -9   3   0      102.22       66.34     60.97 o 
  -8   3   0      135.11      142.60     30.87 o 
  -7   3   0      425.85      487.40     30.61 o 
  -6   3   0      112.53      110.51     25.85 o 
  -5   3   0      208.70      179.18     22.82 o 
  -4   3   0     1130.13     1149.20     24.90 o 
  -3   3   0     1053.89     1051.01     17.46 o 
  -2   3   0       41.02       34.48     11.17 o 
  -1   3   0      619.44      625.88     10.47 o 
   0   3   0     1332.97     1265.49     13.97 o 
   1   3   0      348.11      378.11     18.26 o 
   2   3   0      341.62      339.15     15.47 o 
   3   3   0       31.24       34.42     24.09 o 
   4   3   0     1497.09     1467.26     35.38 o 
   5   3   0       13.19       18.26     31.39 o 
   7   3   0      266.11      357.99     42.18 o 
   8   3   0        9.04       15.47     68.90 o 
  -9   4   0       22.55       25.88     57.25 o 
  -8   4   0        0.07        5.60     30.04 o 
  -7   4   0       71.74       60.48     28.68 o 
  -6   4   0      188.99      183.17     26.57 o 
  -5   4   0      605.33      591.11     21.64 o 
  -4   4   0      564.92      505.21     18.41 o 
  -3   4   0        2.34        6.09     13.24 o 
  -2   4   0     2575.33     2511.61     19.36 o 
  -1   4   0       24.69       30.27     10.85 o 
   0   4   0      206.38      242.66     14.86 o 
   1   4   0      579.40      563.18     17.25 o 
   2   4   0       20.48       19.07     21.58 o 
   3   4   0      166.03      140.52     27.53 o 
   4   4   0       27.09       40.11     31.54 o 
   5   4   0      446.18      423.55     37.02 o 
   6   4   0       20.84       36.36     33.62 o 
   7   4   0      125.09      121.76     39.04 o 
  -9   5   0        1.62        0.00     39.59 o 
  -8   5   0      421.26      434.69     28.39 o 
  -7   5   0      572.04      574.92     26.95 o 
  -6   5   0      313.78      314.97     23.52 o 
  -5   5   0       17.51       15.99     19.33 o 
  -4   5   0        0.05        0.00     17.54 o 
  -3   5   0      747.22      792.68     20.23 o 
  -2   5   0     1378.35     1429.18     17.57 o 
  -1   5   0        0.38        0.00     24.09 o 
   0   5   0      118.67      103.12     18.58 o 
   1   5   0        3.22       17.20      9.32 o 
   2   5   0      904.97      897.83     53.01 o 
   3   5   0     1426.56     1464.35     36.96 o 
   4   5   0     1331.97     1395.04     40.74 o 
   5   5   0       10.39       15.15     32.95 o 
   6   5   0       22.87       30.15     38.61 o 
   7   5   0      346.00      324.09     43.94 o 
  -9   6   0      344.63      367.46     30.21 o 
  -8   6   0        0.02       10.13     28.77 o 
  -7   6   0        0.04        5.11     24.38 o 
  -6   6   0      864.74      824.42     27.01 o 
  -5   6   0       28.66       21.50     20.83 o 
  -4   6   0        0.17        0.49     18.67 o 
  -3   6   0       42.02       97.53     14.95 o 
  -2   6   0       48.01       72.25     13.79 o 
  -1   6   0      113.67      123.44      9.09 o 
   0   6   0      684.50      652.65     24.76 o 
   1   6   0      853.39      812.36     12.87 o 
   2   6   0       86.51      127.80     52.80 o 
   3   6   0       26.65       27.84     30.41 o 
   4   6   0        6.03        6.52     32.46 o 
   5   6   0       22.49       39.44     34.94 o 
   6   6   0       12.81        3.26     38.55 o 
  -9   7   0       11.14        0.00     29.06 o 
  -8   7   0       54.71       32.81     26.75 o 
  -7   7   0        5.94       13.56     25.02 o 
  -6   7   0      208.95      190.78     24.93 o 
  -5   7   0       20.99       22.36     22.59 o 
  -4   7   0       22.02        9.55     21.06 o 
  -3   7   0      150.60      160.26     17.95 o 
  -2   7   0      370.63      432.55     18.32 o 
  -1   7   0      191.54      175.26      8.71 o 
   0   7   0     1340.70     1272.41     31.31 o 
   1   7   0      792.81      689.64     11.69 o 
   2   7   0        3.51        6.49     17.34 o 
   3   7   0      352.77      350.95     34.31 o 
   4   7   0      307.55      334.07     35.98 o 
   5   7   0        8.39       34.02     70.98 o 
   6   7   0       11.48       11.28     41.12 o 
  -9   8   0      503.40      536.31     33.21 o 
  -8   8   0       73.30       63.80     27.61 o 
  -7   8   0      376.66      369.82     27.96 o 
  -6   8   0      968.35      996.74     30.09 o 
  -5   8   0       31.49       39.24     23.43 o 
  -4   8   0      220.28      207.32     28.83 o 
  -3   8   0      160.24      158.21     20.86 o 
  -2   8   0       13.10       16.48     40.77 o 
  -1   8   0      982.17      940.04     30.41 o 
   0   8   0      106.09      118.24     27.12 o 
   1   8   0      428.41      407.77     13.53 o 
   2   8   0      175.60      180.17     61.29 o 
   3   8   0        0.02        3.20     33.27 o 
   4   8   0       19.63       34.63     36.30 o 
   5   8   0       44.19       63.48     39.41 o 
  -9   9   0        0.69       13.27     31.16 o 
  -8   9   0       34.80       37.86     28.42 o 
  -7   9   0      459.69      453.90     28.22 o 
  -6   9   0      228.99      235.48     26.89 o 
  -5   9   0      253.75      271.49     33.07 o 
  -4   9   0      154.18      161.90     31.42 o 
  -3   9   0      298.07      238.91     23.66 o 
  -2   9   0      994.65      890.32     17.60 o 
  -1   9   0       43.73       50.90     28.83 o 
   0   9   0     1247.17     1268.08     37.19 o 
   1   9   0      345.92      387.02     33.73 o 
   2   9   0       99.87      117.49     67.17 o 
   3   9   0        7.80       14.86     69.83 o 
   4   9   0      225.84      248.03     40.66 o 
  -9  10   0       53.08       58.78     32.03 o 
  -8  10   0      163.45      144.76     30.33 o 
  -7  10   0       86.71       89.30     35.46 o 
  -6  10   0       20.93       14.40     33.15 o 
  -5  10   0      498.15      451.39     36.18 o 
  -4  10   0     3645.45     3600.45     50.61 o 
  -2  10   0       17.60        7.73     28.94 o 
  -1  10   0      207.96      232.25     31.65 o 
   0  10   0      132.28      131.34     31.36 o 
   1  10   0       15.04        0.00     59.70 o 
   3  10   0        0.08        3.90     37.40 o 
   4  10   0       14.05       77.99     82.09 o 
  -8  11   0      103.44      116.20     41.55 o 
  -7  11   0       18.55       13.85     38.03 o 
  -5  11   0       10.72       15.12     33.04 o 
  -4  11   0       58.27       43.94     48.16 o 
  -3  11   0      186.42      192.40     32.32 o 
  -2  11   0      918.85      971.52     38.15 o 
  -1  11   0        5.22       30.87     31.31 o 
   0  11   0        1.17        4.65     32.00 o 
   1  11   0      134.32      185.24     70.06 o 
   2  11   0       90.05       66.45     37.34 o 
   3  11   0      272.28      372.02     86.65 o 
  -8  12   0        0.06       18.15     42.91 o 
  -7  12   0      184.01      222.38     41.67 o 
  -6  12   0      155.15      146.84     36.93 o 
  -5  12   0       48.47       37.94     52.31 o 
  -4  12   0      177.20      192.17     38.00 o 
  -3  12   0      102.35      115.99     33.53 o 
  -2  12   0      300.93      282.94     35.40 o 
  -1  12   0      105.22       98.91     34.65 o 
   0  12   0        0.77        0.61     40.86 o 
   1  12   0       52.87       96.06     71.15 o 
  -7  13   0       23.23       25.56     42.13 o 
  -6  13   0      116.51      123.29     40.80 o 
  -5  13   0       56.06       64.69     55.26 o 
  -3  13   0        6.91       22.97     33.62 o 
  -2  13   0      465.11      445.62     39.82 o 
  -1  13   0       10.59       24.47     35.55 o 
   0  13   0      212.65      255.10     73.41 o 
  -5  14   0       45.22       49.54     32.26 o 
  -4  14   0       51.82       60.85     32.58 o 
  -3  14   0        0.03       11.89     67.35 o 
  -2  14   0      109.91       81.17     70.87 o 
   1 -14   1      182.86      118.01     71.85 o 
   2 -14   1       59.12       29.58     68.59 o 
   4 -14   1       61.91       46.69     30.53 o 
   5 -14   1       37.86       13.99     44.29 o 
  -1 -13   1        0.01        4.53     75.86 o 
   0 -13   1       62.00       44.29     69.74 o 
   2 -13   1       11.54        0.00     33.76 o 
   3 -13   1        6.97        8.66     33.44 o 
   4 -13   1      283.56      245.66     30.47 o 
   5 -13   1      280.55      310.30     59.99 o 
   6 -13   1        1.75       18.99     37.60 o 
   7 -13   1       53.76       78.28     41.38 o 
  -2 -12   1      171.65      239.98     77.59 o 
  -1 -12   1       11.80       32.63     73.90 o 
   0 -12   1       86.03       73.26     33.87 o 
   1 -12   1       22.68       15.24     31.86 o 
   2 -12   1       37.68        5.68     31.28 o 
   3 -12   1      155.46      167.07     32.89 o 
   4 -12   1      192.93      145.14     52.86 o 
   5 -12   1      156.89      146.38     36.64 o 
   6 -12   1       43.83       69.22     37.45 o 
   7 -12   1       32.54       43.57     49.80 o 
   8 -12   1       46.74       45.16     41.17 o 
  -2 -11   1        0.26       22.04     35.26 o 
  -1 -11   1      275.09      293.68     65.56 o 
   0 -11   1       67.35       75.71     31.22 o 
   1 -11   1        5.48       17.00     29.29 o 
   2 -11   1      205.78      238.22     30.61 o 
   3 -11   1      338.86      306.63     32.23 o 
   4 -11   1       98.50      115.85     50.06 o 
   5 -11   1      651.41      660.56     37.60 o 
   6 -11   1       44.40       44.55     35.58 o 
   7 -11   1       33.71       45.53     37.65 o 
   8 -11   1       45.77       50.15     30.99 o 
  -4 -10   1        0.22       71.62     81.51 o 
  -3 -10   1      189.61      197.71     37.25 o 
  -2 -10   1      113.52      113.63     33.53 o 
  -1 -10   1        4.23       21.96     60.45 o 
   0 -10   1      131.74      147.73     29.89 o 
   1 -10   1      628.28      642.38     32.35 o 
   2 -10   1        0.78        0.00     28.19 o 
   4 -10   1       44.65       39.88     31.39 o 
   5 -10   1       44.92       49.57     31.02 o 
   6 -10   1       85.40       97.61     27.09 o 
   7 -10   1       66.64       72.54     27.27 o 
   8 -10   1       17.12        6.90     29.72 o 
   9 -10   1      349.58      394.21     35.87 o 
  -5  -9   1      339.85      297.75     42.53 o 
  -4  -9   1       35.19       50.26     37.74 o 
  -3  -9   1        0.11       13.45     38.06 o 
  -2  -9   1       84.26       86.36     61.20 o 
  -1  -9   1       11.41       22.94     11.48 o 
   0  -9   1       23.83       32.69     26.89 o 
   1  -9   1      364.57      367.31     28.39 o 
   2  -9   1     1704.21     1612.86     22.91 o 
   3  -9   1      337.74      332.92     19.88 o 
   4  -9   1      471.17      473.87     32.29 o 
   5  -9   1      818.19      811.73     29.11 o 
   6  -9   1      314.19      293.85     27.09 o 
   7  -9   1       56.52       67.81     26.86 o 
   8  -9   1       26.77       29.92     29.09 o 
   9  -9   1      411.80      433.33     34.45 o 
  -5  -8   1      251.71      290.76     40.08 o 
  -4  -8   1       52.33       66.54     36.10 o 
  -3  -8   1      372.26      362.41     34.31 o 
  -2  -8   1      317.27      330.58     18.64 o 
  -1  -8   1        4.93        0.00     26.83 o 
   0  -8   1     1059.58     1112.33     31.05 o 
   1  -8   1      197.65      170.61     12.61 o 
   3  -8   1       42.70       62.84     18.61 o 
   4  -8   1        2.29        5.02     22.33 o 
   5  -8   1      195.92      182.65     24.76 o 
   6  -8   1      143.25      134.40     25.05 o 
   7  -8   1       16.13        9.98     25.54 o 
   8  -8   1       83.96       75.48     28.22 o 
   9  -8   1      538.21      556.25     34.08 o 
  -6  -7   1       47.11       49.98     41.09 o 
  -5  -7   1       28.26       42.96     36.27 o 
  -4  -7   1      144.71      164.82     33.21 o 
  -3  -7   1       25.55       21.41     19.74 o 
  -2  -7   1       34.00       50.47     18.58 o 
  -1  -7   1     1079.58      999.42     15.70 o 
   0  -7   1      211.75      200.77      9.72 o 
   1  -7   1      704.03      775.51     13.56 o 
   2  -7   1       99.33       70.32     16.24 o 
   3  -7   1      102.01      103.90     15.99 o 
   4  -7   1       12.29       19.79     20.54 o 
   5  -7   1      590.66      579.82     24.64 o 
   6  -7   1       43.63       41.95     24.35 o 
   7  -7   1      270.50      263.44     26.40 o 
   8  -7   1       15.43       26.06     27.24 o 
   9  -7   1        3.11       16.50     28.85 o 
  -6  -6   1       19.54       27.47     37.89 o 
  -5  -6   1        2.98        2.45     35.17 o 
  -4  -6   1      136.32      123.26     32.69 o 
  -3  -6   1     1305.29     1289.64     36.21 o 
  -2  -6   1      180.64      180.48     16.65 o 
  -1  -6   1      166.45      164.84     10.91 o 
   0  -6   1       41.74       22.25     10.10 o 
   1  -6   1      211.03      226.25     11.83 o 
   2  -6   1      105.27      103.41     13.94 o 
   3  -6   1      183.22      166.06     15.44 o 
   4  -6   1       65.24       65.82     19.62 o 
   5  -6   1       41.00       30.61     21.73 o 
   6  -6   1       13.02       20.69     23.43 o 
   7  -6   1       30.09       38.58     25.16 o 
   8  -6   1       94.49      108.81     26.78 o 
   9  -6   1       19.27       17.69     28.88 o 
  -7  -5   1      199.07      205.53     40.66 o 
  -6  -5   1       32.91       21.06     36.79 o 
  -5  -5   1       92.47       83.30     32.26 o 
  -4  -5   1       99.66      107.42     31.74 o 
  -3  -5   1      418.60      491.91     29.00 o 
  -2  -5   1      316.31      300.52     23.83 o 
  -1  -5   1     3097.53     3274.26     19.13 o 
   0  -5   1      528.97      622.15     12.58 o 
   1  -5   1     1628.36     1698.73     13.76 o 
   2  -5   1       40.85       32.26     10.73 o 
   3  -5   1     1816.39     1781.66     23.11 o 
   4  -5   1      154.97      128.81     18.64 o 
   5  -5   1       58.28       66.83     20.52 o 
   6  -5   1        7.04        8.08     27.35 o 
   7  -5   1      340.62      321.49     30.33 o 
   8  -5   1       16.71       14.57     31.08 o 
   9  -5   1       13.93       24.96     29.63 o 
  -7  -4   1        2.11       10.99     64.29 o 
  -6  -4   1      186.54      181.32     34.74 o 
  -5  -4   1      257.74      246.04     33.76 o 
  -4  -4   1        8.50       20.95     27.96 o 
  -3  -4   1      233.00      206.57     25.71 o 
  -2  -4   1      454.50      514.04     18.06 o 
  -1  -4   1      458.59      483.45     12.44 o 
   0  -4   1      629.00      641.98     12.64 o 
   1  -4   1       13.86       16.10      9.15 o 
   2  -4   1      146.36      161.29     12.55 o 
   3  -4   1      706.06      750.32     16.10 o 
   4  -4   1       63.47       46.11     20.98 o 
   5  -4   1      140.64      127.45     24.44 o 
   6  -4   1        0.02        9.98     26.89 o 
   7  -4   1        0.07        3.52     29.58 o 
   8  -4   1      201.35      228.29     32.11 o 
   9  -4   1      101.47      103.18     36.10 o 
  -8  -3   1       34.61        0.00     59.76 o 
  -7  -3   1       14.78       44.95     58.60 o 
  -6  -3   1        1.20        0.00     51.91 o 
  -5  -3   1        0.83        8.48     40.22 o 
  -4  -3   1     1052.65     1021.55     32.86 o 
  -3  -3   1        1.01        0.92     21.81 o 
  -2  -3   1       15.91       10.94     12.00 o 
  -1  -3   1      147.34      136.68     15.38 o 
   0  -3   1     1162.24     1120.67      9.49 o 
   1  -3   1        2.35        5.89      7.50 o 
   2  -3   1      256.77      268.06     11.11 o 
   3  -3   1     1274.10     1238.65     21.47 o 
   4  -3   1      349.23      278.59     22.13 o 
   5  -3   1       42.53       22.82     24.15 o 
   6  -3   1        0.06        0.00     27.61 o 
   7  -3   1       92.76       71.70     29.00 o 
   8  -3   1        2.13        8.57     32.55 o 
   9  -3   1        8.55       17.92     35.52 o 
  -8  -2   1      163.31      200.65     58.20 o 
  -7  -2   1       23.22       31.34     56.55 o 
  -6  -2   1       24.44       36.50     35.14 o 
  -5  -2   1      279.26      299.56     26.81 o 
  -4  -2   1       95.69       99.92     21.01 o 
  -3  -2   1       51.91       47.12     15.06 o 
  -2  -2   1      356.67      320.48     15.03 o 
  -1  -2   1     1787.06     1706.58     18.47 o 
   0  -2   1      848.88      813.72      6.87 o 
   1  -2   1     1616.36     1555.07      8.48 o 
   2  -2   1     2556.89     2533.77     18.99 o 
   3  -2   1     8416.56     9010.03     39.59 o 
   4  -2   1      161.10      166.66     34.65 o 
   5  -2   1      164.18      201.95     40.31 o 
   6  -2   1      459.38      449.06     51.16 o 
   7  -2   1       31.36       59.44     50.52 o 
   8  -2   1       50.27       59.41     57.25 o 
   9  -2   1       70.33       90.03     66.97 o 
  -8  -1   1        2.58       14.83     39.27 o 
  -7  -1   1       39.10       44.23     36.10 o 
  -6  -1   1       55.99       37.89     33.36 o 
  -5  -1   1      720.08      656.95     34.57 o 
  -4  -1   1      860.90      851.28     23.08 o 
  -3  -1   1       53.74       66.39     11.43 o 
  -2  -1   1      630.79      650.60     12.44 o 
  -1  -1   1     7168.85     6931.35     55.80 o 
   1  -1   1    10557.92    10270.64     70.58 o 
   2  -1   1     6549.85     6494.58     26.29 o 
   3  -1   1      413.43      452.69     13.10 o 
   4  -1   1       18.35       10.27     19.88 o 
   5  -1   1        0.97        0.00     29.75 o 
   6  -1   1      109.80       62.15     34.63 o 
   7  -1   1       13.26       14.48     54.45 o 
   8  -1   1       62.93      103.99     57.65 o 
  -9   0   1      271.72      230.92     65.87 o 
  -8   0   1      131.05      138.41     37.71 o 
  -7   0   1      107.12      114.20     36.15 o 
  -6   0   1        4.40       21.44     33.21 o 
  -5   0   1      478.32      484.95     30.01 o 
  -4   0   1      369.31      382.14     24.79 o 
  -3   0   1     5062.10     5378.71     30.33 o 
  -2   0   1      104.44       99.86      9.41 o 
  -1   0   1        2.45        1.90      4.18 o 
   1   0   1       12.91       11.05      6.17 o 
   2   0   1    27025.50    27020.75    171.39 o 
   3   0   1     4848.00     5020.74     44.49 o 
   4   0   1       17.56       28.94     21.03 o 
   5   0   1       38.28       31.34     25.62 o 
   6   0   1      346.03      349.63     27.84 o 
   7   0   1      249.35      226.79     38.55 o 
   8   0   1      248.11      307.07     42.65 o 
  -9   1   1      186.49      174.80     64.60 o 
  -8   1   1       28.01       21.41     56.24 o 
  -7   1   1      681.98      654.85     53.15 o 
  -5   1   1        1.58        0.00     24.87 o 
  -4   1   1     1852.81     1707.33     29.11 o 
  -3   1   1      470.10      465.48     13.33 o 
  -2   1   1      253.64      231.27      9.15 o 
  -1   1   1     2228.83     2121.04     19.77 o 
   0   1   1      856.26      854.43      9.00 o 
   1   1   1     7596.50     7689.38     45.62 o 
   2   1   1        0.10        5.57     15.55 o 
   3   1   1        9.98       13.53     18.84 o 
   4   1   1      103.81       82.09     21.87 o 
   5   1   1      463.67      454.08     28.74 o 
   6   1   1       13.77       24.24     27.82 o 
   7   1   1       18.12       30.21     39.01 o 
   8   1   1       95.86       70.46     40.89 o 
  -9   2   1      335.29      353.29     63.51 o 
  -8   2   1       18.13       12.23     28.74 o 
  -7   2   1      269.90      284.33     28.65 o 
  -6   2   1        3.76        5.08     40.22 o 
  -5   2   1       37.89       20.49     20.11 o 
  -4   2   1     2620.57     2820.35     31.31 o 
  -3   2   1      210.82      213.41     12.72 o 
  -2   2   1       24.44       27.32      8.28 o 
  -1   2   1     9666.66     9250.16    119.89 o 
   0   2   1      217.86      229.88      9.58 o 
   1   2   1    10790.98    10904.08    139.05 o 
   2   2   1      279.89      325.94     14.89 o 
   3   2   1      402.24      379.92     26.23 o 
   4   2   1      360.85      349.28     25.07 o 
   5   2   1      301.63      285.08     28.71 o 
   6   2   1       22.26       21.99     35.92 o 
   7   2   1      488.01      479.38     42.33 o 
   8   2   1      258.37      301.67     64.52 o 
  -9   3   1       21.88        9.78     55.72 o 
  -8   3   1        1.27        0.00     53.21 o 
  -7   3   1      231.44      199.67     27.76 o 
  -6   3   1      158.41      146.12     24.15 o 
  -5   3   1     1187.68     1161.06     26.34 o 
  -4   3   1     2193.31     2084.28     22.94 o 
  -3   3   1      449.46      438.27     12.29 o 
  -2   3   1      292.42      275.12     11.97 o 
  -1   3   1     1402.46     1355.28     21.29 o 
   0   3   1      200.79      209.54     13.39 o 
   1   3   1     8497.30     8652.79     48.94 o 
   2   3   1        2.87        7.13     23.17 o 
   3   3   1       94.05       94.76     25.13 o 
   4   3   1      185.87      179.53     32.32 o 
   5   3   1        2.00       10.50     56.15 o 
   6   3   1       19.83        7.53     34.37 o 
   7   3   1      141.19      151.80     39.13 o 
  -9   4   1       68.12       53.35     41.43 o 
  -8   4   1      109.20      128.17     25.31 o 
  -7   4   1      468.31      502.55     25.19 o 
  -6   4   1       94.23       92.68     20.72 o 
  -5   4   1      400.26      377.47     19.62 o 
  -4   4   1      185.30      193.99     14.05 o 
  -3   4   1      721.29      732.15     15.44 o 
  -2   4   1      177.14      173.99     16.74 o 
  -1   4   1     1370.95     1515.45     25.19 o 
   0   4   1     2068.09     2094.70     20.23 o 
   1   4   1      238.94      244.97     16.74 o 
   3   4   1       11.20        7.68     27.41 o 
   4   4   1      377.10      357.33     34.48 o 
   5   4   1        0.03       28.25     40.51 o 
   6   4   1      178.49      219.03     39.47 o 
   7   4   1      356.04      360.19     44.67 o 
  -9   5   1       12.01        9.67     54.79 o 
  -8   5   1       55.72       38.90     24.53 o 
  -7   5   1       38.09       52.14     23.37 o 
  -6   5   1      234.53      236.23     22.56 o 
  -5   5   1     1701.13     1670.48     26.43 o 
  -4   5   1      211.36      197.91     17.57 o 
  -3   5   1        0.35        3.58     16.16 o 
  -2   5   1       12.24        5.77     16.30 o 
  -1   5   1      402.31      424.68     17.95 o 
   0   5   1     3435.50     3642.72     33.62 o 
   1   5   1     1029.53     1029.40     28.83 o 
   2   5   1        0.55        5.57     48.33 o 
   3   5   1      149.83      130.48     32.03 o 
   4   5   1      276.00      249.88     36.27 o 
   5   5   1        1.55        3.00     35.95 o 
   6   5   1       10.63       23.29     39.39 o 
   7   5   1        4.84       11.37     55.89 o 
  -9   6   1      404.27      425.51     43.37 o 
  -8   6   1       17.89       11.11     24.99 o 
  -7   6   1      238.23      226.94     24.79 o 
  -6   6   1       78.80       70.26     22.02 o 
  -5   6   1        0.31        7.65     25.07 o 
  -4   6   1       72.04       68.07     19.53 o 
  -3   6   1      318.81      332.17     32.69 o 
  -2   6   1      252.49      315.17     17.43 o 
  -1   6   1        4.89       10.16     20.05 o 
   0   6   1      892.15      923.02     27.15 o 
   1   6   1       43.62       49.14      6.17 o 
   2   6   1      245.51      215.83     56.87 o 
   3   6   1        0.24        0.00     60.42 o 
   4   6   1       32.04       42.96     35.35 o 
   5   6   1       91.00       98.97     40.34 o 
   6   6   1       21.34       67.37     41.78 o 
  -9   7   1       44.18       23.29     40.31 o 
  -8   7   1      447.79      507.60     28.83 o 
  -7   7   1       47.76       23.26     24.32 o 
  -6   7   1       12.89        8.48     22.91 o 
  -5   7   1       10.28       16.82     21.50 o 
  -4   7   1      200.69      227.66     29.00 o 
  -3   7   1      344.73      330.52     21.15 o 
  -2   7   1        0.56        2.91     10.91 o 
  -1   7   1      295.76      320.92     25.54 o 
   0   7   1      275.43      310.18     27.96 o 
   1   7   1        0.01        1.27     11.97 o 
   2   7   1       45.69       37.89     13.39 o 
   3   7   1      256.82      258.04     34.88 o 
   4   7   1       14.16       22.36     34.13 o 
   5   7   1      193.54      161.21     39.62 o 
   6   7   1       71.69       68.27     43.63 o 
  -9   8   1      479.43      478.69     44.52 o 
  -8   8   1       60.34       52.34     27.09 o 
  -7   8   1       20.48       30.73     24.93 o 
  -6   8   1       85.93       66.13     24.21 o 
  -5   8   1      236.06      275.36     31.39 o 
  -4   8   1      157.76      160.31     29.40 o 
  -3   8   1        3.34       11.31     19.33 o 
  -2   8   1     1217.53     1247.77     33.44 o 
  -1   8   1     2029.47     2058.17     38.66 o 
   0   8   1       22.32       11.74     26.98 o 
   1   8   1       95.93       80.94     30.01 o 
   2   8   1      416.25      369.10     65.99 o 
   3   8   1       65.60       66.22     34.77 o 
   4   8   1       29.06       44.09     37.65 o 
   5   8   1      160.66      164.79     42.76 o 
  -9   9   1        6.65        9.41     56.47 o 
  -8   9   1      315.71      332.52     29.49 o 
  -7   9   1       33.72       22.85     34.45 o 
  -6   9   1       74.21       48.71     33.79 o 
  -5   9   1      202.82      180.71     32.29 o 
  -4   9   1      233.60      233.69     21.96 o 
  -3   9   1      491.83      473.79     21.27 o 
  -2   9   1       79.13       66.08      9.06 o 
  -1   9   1      153.03      155.18     30.61 o 
   0   9   1      326.89      341.58     33.50 o 
   1   9   1       81.83       81.77     33.73 o 
   2   9   1        3.89       11.66     62.53 o 
   3   9   1       71.93       78.60     37.80 o 
   4   9   1       57.00       65.64     40.05 o 
  -9  10   1       24.21       48.53     43.80 o 
  -8  10   1        0.65        5.86     56.27 o 
  -7  10   1       15.45        2.19     35.23 o 
  -6  10   1      331.39      333.96     35.98 o 
  -5  10   1      134.20      144.44     34.45 o 
  -4  10   1       40.88       26.60     47.29 o 
  -3  10   1      110.80       93.63     32.69 o 
  -2  10   1     2295.86     2095.97     43.54 o 
  -1  10   1      685.75      631.65     36.47 o 
   0  10   1       63.49       68.27     32.75 o 
   1  10   1      278.91      314.83     67.55 o 
   2  10   1      155.94      209.48     74.04 o 
   3  10   1       35.32        9.87     73.06 o 
  -8  11   1      207.41      227.11     41.84 o 
  -7  11   1       20.93       26.57     36.99 o 
  -6  11   1      275.66      270.13     38.55 o 
  -5  11   1      537.42      584.15     38.03 o 
  -3  11   1        0.46        0.00     32.00 o 
  -2  11   1        9.44       17.92     32.43 o 
  -1  11   1        5.04       13.91     38.12 o 
   0  11   1       33.12       42.91     33.18 o 
   1  11   1      316.88      268.23     69.48 o 
  -8  12   1       12.59       20.43     41.98 o 
  -7  12   1       13.83       15.24     39.44 o 
  -6  12   1       47.30       43.17     38.75 o 
  -5  12   1      189.35      175.12     55.46 o 
  -4  12   1       58.88       58.49     33.44 o 
  -3  12   1      154.13      155.96     35.20 o 
  -2  12   1      110.74      113.83     35.03 o 
  -1  12   1      544.67      609.69     40.45 o 
   0  12   1       36.19       32.29     35.78 o 
   1  12   1       69.95      109.96     75.40 o 
  -6  13   1      255.67      230.26     61.86 o 
  -5  13   1       99.60      110.77     40.80 o 
  -4  13   1        7.84       22.42     35.58 o 
  -3  13   1       91.20       87.66     37.02 o 
  -2  13   1       35.17       28.85     36.82 o 
  -1  13   1       39.25       10.73     37.68 o 
   0  13   1        7.06        0.00     76.78 o 
  -5  14   1        2.65       12.15     32.00 o 
  -4  14   1       78.79      108.52     39.33 o 
  -3  14   1        3.47       21.64     64.66 o 
  -2  14   1       55.61       45.50     69.02 o 
   1 -14   2       49.25       46.60     73.06 o 
   3 -14   2      133.92      134.95     42.65 o 
   4 -14   2       44.75       56.01     43.51 o 
   5 -14   2       20.37        0.00     58.37 o 
   6 -14   2      119.27      173.70     62.07 o 
  -1 -13   2       17.02       78.45     73.55 o 
   1 -13   2        0.05       17.86     64.58 o 
   2 -13   2       73.56       72.31     60.07 o 
   3 -13   2        0.31       16.71     27.70 o 
   4 -13   2       18.06        0.00     41.03 o 
   5 -13   2       99.63       50.64     56.38 o 
   6 -13   2       65.59       56.53     39.04 o 
   7 -13   2       38.66       57.02     40.57 o 
  -2 -12   2       11.55        2.37     72.45 o 
  -1 -12   2        2.77       15.15     67.37 o 
   0 -12   2      121.25      136.42     31.39 o 
   1 -12   2       98.88      125.57     30.04 o 
   2 -12   2       36.32       35.84     30.64 o 
   3 -12   2       22.48       30.82     25.91 o 
   4 -12   2      194.93      126.58     53.32 o 
   5 -12   2      468.83      465.48     37.51 o 
   6 -12   2       35.81       75.66     37.40 o 
   7 -12   2       98.81      104.91     40.05 o 
   8 -12   2      136.02      136.83     43.94 o 
  -3 -11   2        0.10       39.07     77.62 o 
  -2 -11   2       51.16       80.73     32.84 o 
  -1 -11   2      150.72      159.22     66.28 o 
   0 -11   2      118.81      101.97     29.55 o 
   2 -11   2       86.93       70.17     27.84 o 
   3 -11   2       35.80       26.14     46.48 o 
   4 -11   2      159.84      150.42     31.05 o 
   5 -11   2      901.04      849.41     38.26 o 
   6 -11   2       40.70       42.10     35.20 o 
   7 -11   2       49.83       59.44     29.23 o 
   8 -11   2       19.99       27.56     31.19 o 
  -4 -10   2      151.28      176.85     77.65 o 
  -3 -10   2      215.43      231.99     33.64 o 
  -2 -10   2       18.72       46.57     30.99 o 
  -1 -10   2      165.98      208.76     61.52 o 
   0 -10   2       67.31       64.03     28.08 o 
   1 -10   2      920.29      913.00     32.26 o 
   2 -10   2      208.26      198.60     18.18 o 
   3 -10   2      358.32      370.03     48.97 o 
   4 -10   2       34.62       39.33     29.58 o 
   5 -10   2      435.82      422.25     27.84 o 
   6 -10   2      712.46      706.52     31.08 o 
   7 -10   2       15.08       13.07     28.08 o 
   8 -10   2        2.99        0.52     35.69 o 
  -5  -9   2       43.61       53.67     39.39 o 
  -4  -9   2      743.30      780.68     41.81 o 
  -3  -9   2      143.70      166.98     32.69 o 
  -2  -9   2       97.42       95.68     28.94 o 
  -1  -9   2      647.40      702.71     60.65 o 
   0  -9   2        7.79        3.49     12.06 o 
   1  -9   2      271.07      251.41     15.84 o 
   2  -9   2       57.88       26.52     18.09 o 
   3  -9   2       98.56       83.82     19.16 o 
   4  -9   2      156.38      132.35     23.75 o 
   5  -9   2        0.32        9.32     29.09 o 
   6  -9   2        7.79       20.78     25.68 o 
   7  -9   2      395.17      441.58     29.14 o 
   8  -9   2      219.04      224.02     30.50 o 
   9  -9   2       66.55       85.49     32.92 o 
  -5  -8   2        7.16       19.79     36.64 o 
  -4  -8   2       41.73       42.10     32.69 o 
  -3  -8   2       78.16       91.03     19.65 o 
  -2  -8   2       72.26       82.41     16.62 o 
  -1  -8   2       17.72       14.77     51.94 o 
   0  -8   2     3007.17     3059.64     24.24 o 
   1  -8   2      160.81      151.43     11.11 o 
   3  -8   2      228.58      185.76     19.56 o 
   4  -8   2      312.06      339.21     23.08 o 
   5  -8   2      334.24      345.53     25.28 o 
   6  -8   2      912.56      845.60     29.20 o 
   7  -8   2       15.03       18.21     26.63 o 
   8  -8   2        0.01        2.37     28.71 o 
   9  -8   2       65.82       54.77     31.42 o 
  -6  -7   2       38.16       72.40     37.89 o 
  -5  -7   2       16.41       12.41     35.58 o 
  -4  -7   2      563.41      607.99     25.88 o 
  -3  -7   2        2.08       12.32     26.81 o 
  -2  -7   2      504.10      506.62     18.96 o 
  -1  -7   2      140.77      117.58     13.68 o 
   0  -7   2      122.97      134.52     11.80 o 
   1  -7   2        9.28       23.69     10.33 o 
   2  -7   2        1.00        0.00     14.17 o 
   3  -7   2       55.11       71.47     15.75 o 
   4  -7   2      499.82      508.76     23.23 o 
   5  -7   2      169.21      150.79     23.37 o 
   6  -7   2      398.17      445.08     27.21 o 
   7  -7   2       10.06        7.73     28.28 o 
   8  -7   2       25.12       23.86     32.20 o 
   9  -7   2      182.75      234.53     32.23 o 
  -7  -6   2       70.25       76.67     71.96 o 
  -6  -6   2        3.34        1.07     36.39 o 
  -5  -6   2       20.86       19.36     33.24 o 
  -4  -6   2       89.14       68.21     31.51 o 
  -3  -6   2      212.69      217.68     27.99 o 
  -2  -6   2       12.57        9.38     15.52 o 
  -1  -6   2      742.18      752.31     15.52 o 
   0  -6   2     2760.79     2913.75     15.75 o 
   1  -6   2      769.22      881.49     14.17 o 
   2  -6   2      444.79      406.96     12.81 o 
   3  -6   2      618.38      537.41     16.56 o 
   4  -6   2        5.40        0.95     19.16 o 
   5  -6   2      571.86      522.61     24.84 o 
   6  -6   2      759.40      688.58     27.84 o 
   7  -6   2      405.13      384.25     27.96 o 
   8  -6   2       27.11       30.79     27.24 o 
   9  -6   2        0.97       39.85     56.24 o 
  -7  -5   2       95.76      101.71     65.10 o 
  -6  -5   2        9.16        7.50     35.52 o 
  -5  -5   2      376.05      428.46     35.98 o 
  -4  -5   2      694.21      675.25     33.41 o 
  -3  -5   2       26.28       12.32     25.28 o 
  -2  -5   2        3.15        2.16     12.23 o 
  -1  -5   2      577.87      519.43     14.08 o 
   0  -5   2     1123.64     1248.00     13.24 o 
   1  -5   2      146.15      147.33      9.78 o 
   2  -5   2     1531.90     1581.04     19.13 o 
   3  -5   2       38.28       43.05     15.00 o 
   4  -5   2        0.12        1.85     17.72 o 
   5  -5   2      520.31      600.63     30.56 o 
   6  -5   2      320.14      346.42     30.90 o 
   7  -5   2       68.64       85.06     31.54 o 
   8  -5   2       30.00       21.01     33.44 o 
   9  -5   2      261.38      322.21     39.27 o 
  -7  -4   2       50.68       86.36     63.91 o 
  -6  -4   2      280.45      296.71     34.42 o 
  -5  -4   2      116.21       94.64     32.84 o 
  -4  -4   2     1351.45     1326.43     35.29 o 
  -3  -4   2        0.11        0.00     22.16 o 
  -2  -4   2      153.24      162.94     14.74 o 
  -1  -4   2     2954.87     2932.51     21.06 o 
   0  -4   2      822.48      902.73      9.95 o 
   1  -4   2       12.36        4.91      8.92 o 
   2  -4   2      739.20      710.04     12.98 o 
   3  -4   2     1088.17     1098.45     19.27 o 
   4  -4   2      474.61      502.09     24.79 o 
   5  -4   2        3.26       11.57     25.88 o 
   6  -4   2      181.02      167.79     28.97 o 
   7  -4   2        7.42        9.00     39.39 o 
   8  -4   2       73.54       90.98     34.42 o 
   9  -4   2        1.58       16.76     35.12 o 
  -8  -3   2       98.38       72.86     64.89 o 
  -7  -3   2       47.16       72.94     59.99 o 
  -6  -3   2       87.01       67.49     51.62 o 
  -5  -3   2      107.76      108.92     30.85 o 
  -4  -3   2      197.67      183.54     26.52 o 
  -3  -3   2       31.93       23.69     17.40 o 
  -2  -3   2      497.26      509.71     14.83 o 
  -1  -3   2        1.26        6.98      8.71 o 
   0  -3   2      328.12      311.63      6.75 o 
   1  -3   2      307.91      299.16      9.00 o 
   2  -3   2      625.68      582.31     12.58 o 
   3  -3   2      318.38      319.36     16.04 o 
   4  -3   2      358.70      360.71     23.66 o 
   5  -3   2      277.94      268.06     41.90 o 
   6  -3   2      252.21      211.41     49.66 o 
   7  -3   2      126.13      174.68     54.45 o 
   8  -3   2        0.07        4.91     33.62 o 
   9  -3   2      251.72      267.42     39.88 o 
  -8  -2   2        0.57       32.78     56.12 o 
  -7  -2   2       39.82       15.21     52.54 o 
  -6  -2   2       51.63       41.64     33.24 o 
  -5  -2   2        7.21       11.14     29.20 o 
  -4  -2   2      613.35      569.81     21.50 o 
  -3  -2   2       14.81        9.09     12.72 o 
  -2  -2   2     1385.81     1300.57     13.94 o 
  -1  -2   2     1929.50     1736.30     12.29 o 
   0  -2   2    26295.08    24588.89    133.62 o 
   1  -2   2     1472.12     1385.75      9.52 o 
   2  -2   2     6616.23     6917.24     27.30 o 
   3  -2   2      803.12      885.02     16.24 o 
   4  -2   2      248.35      243.47     23.72 o 
   5  -2   2       12.16        5.19     42.01 o 
   6  -2   2        5.64        3.06     49.51 o 
   7  -2   2        4.92        0.00     51.48 o 
   9  -2   2        0.13       29.29     66.48 o 
  -9  -1   2        0.31       20.66     42.53 o 
  -8  -1   2      125.34      128.29     39.24 o 
  -7  -1   2       10.12       13.65     34.48 o 
  -6  -1   2      488.37      496.03     34.51 o 
  -5  -1   2      143.65      189.60     28.68 o 
  -4  -1   2      456.12      464.52     19.48 o 
  -3  -1   2      191.57      189.69     12.64 o 
  -2  -1   2      129.10      142.14     10.30 o 
  -1  -1   2       28.44       15.18      8.40 o 
   0  -1   2     1472.32     1419.08      7.65 o 
   1  -1   2     5211.54     5120.55     17.83 o 
   2  -1   2     1677.38     1668.29     14.60 o 
   3  -1   2     9234.26     8982.53     53.67 o 
   4  -1   2        8.08        8.86     20.26 o 
   5  -1   2       17.53       45.10     23.95 o 
   6  -1   2      775.03      709.78     40.25 o 
   7  -1   2      188.26      165.22     56.06 o 
   8  -1   2        8.31       29.95     60.25 o 
   9  -1   2       52.72       83.33     66.77 o 
  -9   0   2      260.42      223.53     62.56 o 
  -8   0   2       84.22       96.75     50.70 o 
  -7   0   2       15.22       52.43     43.08 o 
  -6   0   2      512.56      481.43     32.95 o 
  -5   0   2      377.50      414.09     27.30 o 
  -4   0   2      685.84      687.71     17.51 o 
  -3   0   2      866.51      885.27     15.35 o 
  -2   0   2        1.55        2.71      9.06 o 
  -1   0   2     3550.37     3418.47     59.93 o 
   0   0   2      982.30     1009.26      4.79 o 
   1   0   2     1072.78     1101.02     10.65 o 
   2   0   2     1950.13     1975.01     19.10 o 
   3   0   2      301.86      302.85     20.43 o 
   4   0   2      192.76      211.27     22.51 o 
   5   0   2        0.00        9.38     28.31 o 
   6   0   2       19.18       10.42     26.20 o 
   7   0   2      266.27      257.87     39.16 o 
   8   0   2      107.32      101.68     41.58 o 
  -9   1   2       16.46        5.57     61.57 o 
  -8   1   2      212.67      221.40     51.62 o 
  -7   1   2       56.66       40.57     47.78 o 
  -6   1   2      404.64      406.35     44.12 o 
  -5   1   2      104.21       83.97     33.56 o 
  -4   1   2      227.70      280.66     17.28 o 
  -3   1   2       90.97      122.02     11.05 o 
  -2   1   2     1129.47     1131.43      7.70 o 
  -1   1   2      394.78      399.95     12.98 o 
   0   1   2     2249.92     2209.48     10.30 o 
   1   1   2     5240.81     5433.24     26.92 o 
   2   1   2     1531.19     1558.10     20.37 o 
   3   1   2     6847.50     6495.16     44.75 o 
   4   1   2     1594.84     1579.19     29.20 o 
   5   1   2      677.19      646.16     30.61 o 
   6   1   2      146.36      160.89     28.85 o 
   7   1   2      129.33      162.39     32.63 o 
   8   1   2       73.35       79.03     44.52 o 
  -9   2   2      111.86      102.89     60.16 o 
  -8   2   2      114.49      113.45     27.73 o 
  -7   2   2      116.69      124.39     25.48 o 
  -6   2   2      664.94      637.68     25.54 o 
  -5   2   2      108.47      104.22     18.67 o 
  -4   2   2     5296.69     5158.92     34.65 o 
  -3   2   2     1075.52     1022.48     14.05 o 
  -2   2   2      708.54      697.29     12.41 o 
  -1   2   2      798.42      785.79     13.56 o 
   0   2   2      716.54      740.80      6.87 o 
   1   2   2       27.59       27.64     12.84 o 
   2   2   2     1303.90     1372.28     29.32 o 
   3   2   2     1143.55     1127.65     29.98 o 
   4   2   2      577.53      587.18     33.79 o 
   5   2   2       34.37       16.62     34.48 o 
   6   2   2      128.42      135.85     36.47 o 
   7   2   2      145.96      217.76     42.99 o 
   8   2   2       27.88       70.32     68.59 o 
  -9   3   2        1.58       22.71     39.76 o 
  -8   3   2      649.26      707.19     27.53 o 
  -7   3   2       74.94      101.48     21.87 o 
  -6   3   2      376.68      384.45     20.86 o 
  -5   3   2        0.28       12.15     24.87 o 
  -4   3   2      174.59      159.07     14.69 o 
  -3   3   2       23.09       32.37     10.68 o 
  -2   3   2      183.98      172.61     15.99 o 
  -1   3   2       41.62       37.02     17.95 o 
   0   3   2        1.13        7.21     14.25 o 
   1   3   2      617.34      595.55     13.73 o 
   2   3   2      475.76      373.72     42.30 o 
   3   3   2     2619.22     2626.51     40.83 o 
   4   3   2      383.60      402.57     34.19 o 
   5   3   2       23.11       48.42     34.77 o 
   6   3   2      153.13      178.66     35.40 o 
   7   3   2      241.81      238.08     40.37 o 
  -9   4   2      126.06      132.21     39.79 o 
  -8   4   2        2.89       11.92     25.39 o 
  -7   4   2       23.67       19.39     24.79 o 
  -6   4   2      962.36      943.59     23.89 o 
  -5   4   2     1691.14     1714.28     24.61 o 
  -4   4   2     1050.09     1055.83     16.76 o 
  -3   4   2     3203.81     3115.07     25.51 o 
  -2   4   2       21.81       18.01     16.59 o 
  -1   4   2      686.79      704.04     18.58 o 
   0   4   2       96.21      106.56     14.69 o 
   1   4   2     3827.72     4212.77     26.78 o 
   2   4   2       73.96       70.52     23.29 o 
   3   4   2      307.21      331.48     33.12 o 
   4   4   2        7.34       25.68     33.33 o 
   5   4   2      131.60      132.01     37.11 o 
   6   4   2        1.90       33.62     40.48 o 
   7   4   2      131.92      189.43     44.09 o 
  -9   5   2       91.56      112.70     39.76 o 
  -8   5   2      403.21      448.71     26.03 o 
  -7   5   2        2.45        0.52     25.25 o 
  -6   5   2       48.15       51.45     20.46 o 
  -5   5   2      178.10      185.91     19.39 o 
  -4   5   2      589.29      638.69     20.28 o 
  -3   5   2        4.36        0.00     25.16 o 
  -2   5   2       77.68       55.31     28.57 o 
  -1   5   2      245.24      281.79     21.03 o 
   0   5   2      190.44      190.93     23.34 o 
   1   5   2       21.52       26.46     14.40 o 
   2   5   2       31.97       39.04     24.70 o 
   3   5   2      977.87      966.56     38.69 o 
   5   5   2        4.84       23.89     37.42 o 
   6   5   2       68.09       64.29     42.70 o 
  -9   6   2      160.15      170.96     39.67 o 
  -8   6   2       25.51       32.63     24.24 o 
  -7   6   2      100.13      101.71     23.31 o 
  -6   6   2      132.12      122.57     22.04 o 
  -5   6   2      434.42      437.17     22.65 o 
  -4   6   2      185.17      180.89     26.89 o 
  -3   6   2       14.94        0.17     31.91 o 
  -2   6   2       92.70       56.09     33.15 o 
  -1   6   2      232.10      196.09     23.57 o 
   0   6   2      310.20      357.45     26.11 o 
   1   6   2       25.68       41.64     13.42 o 
   2   6   2       15.28       15.90     25.36 o 
   3   6   2        0.99        0.00     35.32 o 
   4   6   2        9.21       40.86     36.59 o 
   5   6   2        4.69       33.50     50.06 o 
   6   6   2       13.14       19.65     41.46 o 
  -8   7   2      312.74      334.36     26.89 o 
  -7   7   2      422.32      399.92     25.88 o 
  -6   7   2      385.69      376.89     24.73 o 
  -4   7   2       32.11       40.68     27.35 o 
  -3   7   2       55.02       61.14     37.97 o 
  -2   7   2       36.96       31.02      7.70 o 
  -1   7   2      916.80      974.52     31.68 o 
   0   7   2      180.67      190.50     28.19 o 
   1   7   2      256.96      233.86     11.71 o 
   2   7   2       24.85       22.97     62.79 o 
   3   7   2       88.96      101.54     36.33 o 
   4   7   2        4.96       24.44     37.45 o 
   5   7   2       87.44      124.42     41.43 o 
  -9   8   2        1.33        0.00     56.01 o 
  -8   8   2       77.69       47.12     26.40 o 
  -7   8   2      375.92      363.79     37.14 o 
  -6   8   2      677.65      627.75     37.05 o 
  -5   8   2     1044.10      996.28     36.30 o 
  -4   8   2     1292.03     1240.87     35.81 o 
  -3   8   2       18.98       28.19     20.83 o 
  -2   8   2        0.04       18.06     26.26 o 
  -1   8   2       10.24        4.53     29.17 o 
   0   8   2      137.17      117.06     31.31 o 
   1   8   2      165.31      157.60     33.56 o 
   2   8   2        1.79        5.80     64.00 o 
   3   8   2       10.54        0.00     37.68 o 
   4   8   2       65.35       69.02     41.46 o 
   5   8   2        1.86       55.34     54.88 o 
  -9   9   2       36.63       55.83     42.13 o 
  -8   9   2      142.42      150.59     38.17 o 
  -7   9   2      127.44      129.99     36.36 o 
  -6   9   2       74.30       74.04     32.92 o 
  -5   9   2       25.47       14.77     32.40 o 
  -4   9   2      246.92      267.10     46.77 o 
  -3   9   2      495.77      423.20     16.16 o 
  -2   9   2      334.68      318.03     32.23 o 
  -1   9   2     1165.08     1068.53     37.74 o 
   1   9   2      204.39      187.73     34.42 o 
   2   9   2      103.12       89.62     69.31 o 
   3   9   2       23.49       42.18     38.32 o 
   4   9   2       46.53       57.91     41.00 o 
  -9  10   2        6.69        0.00     42.42 o 
  -8  10   2        8.60       25.51     39.21 o 
  -7  10   2       29.38       41.17     35.89 o 
  -6  10   2        5.09       14.83     34.86 o 
  -5  10   2      420.71      369.68     35.58 o 
  -3  10   2      270.76      286.67     32.35 o 
  -2  10   2       76.69       73.55     30.41 o 
  -1  10   2        1.78        1.62     32.35 o 
   0  10   2        0.01       10.82     41.32 o 
   1  10   2       10.85        0.95     36.18 o 
   2  10   2       27.14       45.04     69.05 o 
   3  10   2      144.24      165.13     42.27 o 
  -8  11   2        2.58        0.00     55.46 o 
  -7  11   2       30.27       34.65     37.74 o 
  -6  11   2      367.80      413.83     39.88 o 
  -5  11   2      188.99      187.70     52.08 o 
  -4  11   2      109.49       77.42     51.56 o 
  -3  11   2      225.74      252.47     33.87 o 
  -2  11   2      253.69      281.67     34.28 o 
  -1  11   2      287.71      257.32     36.13 o 
   0  11   2      249.70      259.40     37.19 o 
   1  11   2       46.62       45.99     74.88 o 
   2  11   2       44.13       64.60     77.96 o 
  -7  12   2       99.88      149.15     40.17 o 
  -6  12   2       10.68        0.00     54.42 o 
  -5  12   2       82.24       74.99     39.18 o 
  -4  12   2       52.10       61.57     36.93 o 
  -3  12   2       23.05        0.00     35.00 o 
  -2  12   2        0.10        0.00     62.93 o 
  -1  12   2       68.19       74.73     36.15 o 
   0  12   2       46.49       27.53     38.81 o 
   1  12   2      165.60      187.61     78.86 o 
  -6  13   2      347.40      339.87     43.51 o 
  -5  13   2       26.60       12.06     31.57 o 
  -4  13   2       14.75       34.63     36.13 o 
  -3  13   2       53.64      101.19     37.51 o 
  -2  13   2       18.98       41.03     37.16 o 
  -1  13   2      450.49      486.80     44.20 o 
  -4  14   2        2.81       10.30     40.92 o 
  -3  14   2       22.74       53.03     40.77 o 
   1 -14   3       96.69      162.59     70.09 o 
   3 -14   3       73.82       61.89     41.90 o 
   4 -14   3       39.41       26.14     41.84 o 
   5 -14   3        0.04        0.00     57.02 o 
   6 -14   3       23.11        7.24     61.81 o 
  -1 -13   3      298.10      284.27     74.24 o 
   0 -13   3        1.91       25.16     64.92 o 
   2 -13   3       36.26       43.86     61.66 o 
   3 -13   3       18.88       30.04     26.40 o 
   4 -13   3      150.23      183.71     57.07 o 
   5 -13   3       76.20       94.99     36.04 o 
   6 -13   3      181.90      167.21     38.06 o 
   7 -13   3        0.06        8.11     40.97 o 
  -2 -12   3       24.26        9.98     71.33 o 
  -1 -12   3        0.06       11.60     64.95 o 
   0 -12   3       86.44       38.58     62.73 o 
   1 -12   3       46.74       26.55     28.45 o 
   2 -12   3      119.70      104.94     28.85 o 
   3 -12   3       22.91       14.20     28.05 o 
   4 -12   3       93.84      142.83     52.49 o 
   5 -12   3       29.31       10.59     32.72 o 
   6 -12   3       19.34       24.27     35.35 o 
   7 -12   3       11.47       10.68     30.79 o 
  -3 -11   3        5.74       28.39     74.67 o 
  -2 -11   3      428.60      451.60     75.54 o 
  -1 -11   3        4.63       15.00     59.06 o 
   0 -11   3       45.85       45.71     26.95 o 
   1 -11   3      333.10      340.33     28.45 o 
   2 -11   3      255.94      262.77     28.62 o 
   3 -11   3      367.71      402.43     51.07 o 
   4 -11   3      572.18      554.81     32.98 o 
   5 -11   3      454.57      402.75     34.25 o 
   6 -11   3        0.18       18.61     33.36 o 
   7 -11   3       78.30       70.89     29.00 o 
   8 -11   3      141.31      114.00     31.83 o 
  -4 -10   3      134.38      144.16     72.91 o 
  -3 -10   3      141.90      126.70     33.12 o 
  -2 -10   3      144.07      173.33     28.31 o 
  -1 -10   3       51.06       31.16     55.31 o 
   0 -10   3        0.23        0.00     15.12 o 
   1 -10   3       52.20       69.63     25.22 o 
   2 -10   3       22.98       19.27     19.04 o 
   3 -10   3      294.21      276.02     29.00 o 
   4 -10   3        0.14        2.48     28.83 o 
   5 -10   3      154.91      166.29     25.91 o 
   6 -10   3      183.28      191.68     27.99 o 
   7 -10   3        5.94        0.00     32.92 o 
   8 -10   3      353.82      431.05     32.89 o 
  -5  -9   3        3.57       10.47     74.53 o 
  -4  -9   3       12.49       21.61     32.06 o 
  -3  -9   3      234.51      260.73     31.34 o 
  -2  -9   3      456.97      501.17     19.91 o 
  -1  -9   3        1.93        0.00     53.18 o 
   0  -9   3      139.54      167.47     16.24 o 
   1  -9   3     1146.97     1173.64     17.40 o 
   2  -9   3        0.82       16.16     26.00 o 
   3  -9   3      608.88      616.18     29.06 o 
   4  -9   3      145.77      155.50     24.21 o 
   5  -9   3      162.66      148.25     24.99 o 
   6  -9   3      750.30      751.94     29.52 o 
   7  -9   3      193.47      191.56     29.23 o 
   8  -9   3       28.60       37.60     28.88 o 
   9  -9   3        5.68       11.11     33.47 o 
  -6  -8   3       13.13       24.50     39.73 o 
  -5  -8   3       19.97       47.84     34.74 o 
  -4  -8   3        1.88        4.18     23.57 o 
  -3  -8   3     1241.62     1228.55     25.33 o 
  -2  -8   3       47.60       40.05     16.53 o 
  -1  -8   3        1.14        6.87     18.44 o 
   0  -8   3       91.27       97.84     13.19 o 
   1  -8   3        2.69        5.08     11.60 o 
   2  -8   3      347.71      332.80     18.50 o 
   3  -8   3      219.36      235.68     21.24 o 
   4  -8   3        0.20        0.00     35.23 o 
   5  -8   3      228.86      226.76     25.10 o 
   6  -8   3      561.95      579.88     28.88 o 
   7  -8   3        0.75        1.01     26.83 o 
   8  -8   3      282.13      326.98     31.74 o 
   9  -8   3       56.43       47.26     32.11 o 
  -6  -7   3        0.93       22.16     44.52 o 
  -5  -7   3       87.48      112.24     34.05 o 
  -4  -7   3      268.95      280.09     24.04 o 
  -3  -7   3      240.40      236.23     20.23 o 
  -2  -7   3      561.55      609.98     19.22 o 
  -1  -7   3      867.34      897.05     17.69 o 
   0  -7   3       10.61        3.46      9.90 o 
   1  -7   3        0.65        4.30     10.59 o 
   2  -7   3      256.93      245.49     13.24 o 
   3  -7   3      653.99      670.92     21.64 o 
   4  -7   3       10.60       24.50     21.41 o 
   5  -7   3       45.65       29.00     22.97 o 
   6  -7   3      559.66      526.50     28.45 o 
   7  -7   3       71.11       70.40     26.37 o 
   8  -7   3        2.53        4.99     32.14 o 
   9  -7   3        7.78       11.17     63.97 o 
  -7  -6   3      224.05      166.66     71.88 o 
  -6  -6   3      489.15      517.36     39.59 o 
  -5  -6   3      406.03      381.19     35.35 o 
  -4  -6   3      268.71      246.93     31.45 o 
  -3  -6   3      756.62      746.86     22.97 o 
  -2  -6   3      139.02      131.63     13.07 o 
  -1  -6   3     1143.08     1215.37     17.69 o 
   0  -6   3      896.35      897.34     11.46 o 
   1  -6   3      194.24      200.13     12.87 o 
   2  -6   3       23.04        9.06     11.92 o 
   3  -6   3      482.73      509.05     19.97 o 
   4  -6   3      310.98      343.31     20.98 o 
   5  -6   3      391.37      350.90     24.38 o 
   6  -6   3       34.90       27.64     30.35 o 
   7  -6   3       98.15      128.63     33.18 o 
   8  -6   3      549.04      595.12     37.91 o 
   9  -6   3      252.50      290.76     40.74 o 
  -6  -5   3       31.61       48.65     58.40 o 
  -5  -5   3      101.93      110.57     32.69 o 
  -4  -5   3      890.09      832.04     33.01 o 
  -3  -5   3      482.65      492.74     24.93 o 
  -2  -5   3      286.75      287.99     12.55 o 
  -1  -5   3     1228.99     1395.24     16.50 o 
   0  -5   3       95.72      113.40      8.19 o 
   1  -5   3     2272.66     2404.04     12.90 o 
   2  -5   3      859.89      919.01     15.29 o 
   3  -5   3      221.83      189.28     15.38 o 
   4  -5   3      237.90      226.27     25.48 o 
   5  -5   3       10.14       15.75     28.42 o 
   6  -5   3      143.72      110.08     31.68 o 
   7  -5   3      117.92       82.78     31.94 o 
   8  -5   3       51.80       40.51     34.16 o 
   9  -5   3       31.34       12.44     38.55 o 
  -8  -4   3        0.33       14.17     66.88 o 
  -7  -4   3      127.98      105.64     57.02 o 
  -6  -4   3        6.84        2.05     51.94 o 
  -5  -4   3      230.78      226.07     30.64 o 
  -4  -4   3      772.22      825.84     30.70 o 
  -3  -4   3      122.59      123.52     21.67 o 
  -2  -4   3        1.54        9.81     11.20 o 
  -1  -4   3      150.54      162.22      8.43 o 
   0  -4   3      931.52      833.48      8.74 o 
   1  -4   3      237.80      269.04     10.47 o 
   2  -4   3      101.57       97.96     10.96 o 
   3  -4   3      184.06      154.34     17.14 o 
   4  -4   3      362.72      361.86     25.16 o 
   5  -4   3        2.38        2.71     26.72 o 
   6  -4   3        0.68        0.00     29.17 o 
   7  -4   3      359.37      440.43     34.91 o 
   8  -4   3        9.53       11.77     34.77 o 
   9  -4   3        4.51        9.87     37.71 o 
  -8  -3   3       46.62       64.37     60.71 o 
  -7  -3   3      140.19      160.00     55.57 o 
  -6  -3   3      393.14      367.49     56.87 o 
  -5  -3   3      723.77      713.91     52.23 o 
  -4  -3   3      513.88      525.32     26.86 o 
  -3  -3   3      102.77       96.40     13.59 o 
  -2  -3   3     1448.36     1472.28     16.07 o 
  -1  -3   3       69.07       75.28      9.06 o 
   0  -3   3       76.51       75.08     10.13 o 
   1  -3   3       83.34       82.44      8.63 o 
   2  -3   3      353.30      370.92     13.24 o 
   3  -3   3      253.33      306.37     22.79 o 
   4  -3   3      393.17      349.19     38.23 o 
   5  -3   3       73.49       89.45     44.38 o 
   6  -3   3      173.31      190.15     51.65 o 
   7  -3   3        6.74       23.31     53.99 o 
   8  -3   3       23.95        0.00     58.89 o 
   9  -3   3       92.28      105.61     39.36 o 
  -7  -2   3        0.22        0.00     48.68 o 
  -6  -2   3       21.33       32.95     29.89 o 
  -5  -2   3       91.75       86.27     27.18 o 
  -4  -2   3        8.85        0.63     17.20 o 
  -3  -2   3      385.66      364.86     14.34 o 
  -2  -2   3       37.23       35.35     11.69 o 
  -1  -2   3      225.48      215.19      8.08 o 
   0  -2   3      138.38      127.42      6.38 o 
   1  -2   3       79.06       85.93      7.85 o 
   2  -2   3     7707.26     8044.57     31.88 o 
   3  -2   3       44.27       40.42     21.64 o 
   4  -2   3        2.72       11.31     24.73 o 
   5  -2   3      120.45      167.84     31.42 o 
   6  -2   3        7.61       10.99     51.22 o 
   7  -2   3      129.86      123.38     56.29 o 
   9  -2   3        7.83        0.00     71.44 o 
  -9  -1   3        0.81       10.45     56.47 o 
  -8  -1   3       27.21       37.22     34.05 o 
  -7  -1   3        0.09        0.00     41.52 o 
  -6  -1   3      383.18      366.79     31.74 o 
  -5  -1   3       13.66        9.72     26.40 o 
  -4  -1   3      455.59      456.85     18.06 o 
  -3  -1   3     3315.92     3423.72     22.02 o 
  -2  -1   3       21.39       21.18      9.20 o 
  -1  -1   3        0.30        2.91      4.76 o 
   0  -1   3     9432.37     9216.02     54.25 o 
   1  -1   3     5538.72     5523.84     30.38 o 
   2  -1   3       22.10       33.93     11.71 o 
   3  -1   3     1696.11     1792.85     25.77 o 
   4  -1   3      133.41      109.88     22.36 o 
   5  -1   3       62.97       24.96     26.08 o 
   6  -1   3      348.46      375.74     31.51 o 
   7  -1   3        0.26       11.77     57.28 o 
   8  -1   3      136.88      123.15     63.19 o 
  -9   0   3      320.49      367.11     56.96 o 
  -8   0   3        3.12        0.00     46.74 o 
  -7   0   3       82.64       51.16     31.51 o 
  -6   0   3      392.05      331.36     30.99 o 
  -5   0   3        1.38        5.89     22.88 o 
  -4   0   3       54.42       39.96     13.73 o 
  -3   0   3      951.12      946.50     13.97 o 
  -2   0   3      534.29      544.42      8.31 o 
  -1   0   3    13350.81    12771.66    110.40 o 
   0   0   3      391.53      391.49      5.71 o 
   1   0   3     5963.48     6216.75     19.88 o 
   2   0   3     2662.89     2587.21     21.38 o 
   3   0   3       47.53       51.39     20.75 o 
   4   0   3     1954.42     1967.51     31.28 o 
   5   0   3       43.70       25.85     25.45 o 
   6   0   3      217.27      221.11     31.16 o 
   7   0   3      107.46      123.93     32.29 o 
   8   0   3       75.50       47.98     64.58 o 
  -9   1   3       32.73       31.28     58.43 o 
  -8   1   3       43.82       57.94     48.01 o 
  -7   1   3       86.83       86.97     43.77 o 
  -6   1   3      567.10      543.18     40.57 o 
  -5   1   3      548.30      518.08     34.08 o 
  -4   1   3       56.61       58.34     10.07 o 
  -3   1   3     1311.27     1238.31     10.53 o 
  -2   1   3     1007.63      976.31      9.98 o 
  -1   1   3       77.64       98.57      8.05 o 
   0   1   3        3.69        4.65      7.76 o 
   1   1   3        4.13       11.43     11.05 o 
   2   1   3      859.89      925.76     18.41 o 
   3   1   3      645.53      620.42     23.92 o 
   4   1   3      929.02      916.26     28.59 o 
   5   1   3       66.71       69.28     28.54 o 
   6   1   3      161.45      125.80     29.78 o 
   7   1   3        5.34       39.21     40.51 o 
   8   1   3       74.60       90.26     62.01 o 
  -9   2   3       60.73       49.83     38.40 o 
  -8   2   3        4.29        0.00     24.96 o 
  -7   2   3      102.80      113.43     20.80 o 
  -6   2   3        9.27        9.98     20.05 o 
  -5   2   3       56.83       55.31     14.74 o 
  -4   2   3     1389.63     1397.67     15.52 o 
  -3   2   3       11.43        4.53      8.74 o 
  -2   2   3     5755.88     5834.72     36.73 o 
  -1   2   3     4211.98     4289.32     21.50 o 
   0   2   3     5188.77     5260.09     24.55 o 
   1   2   3      835.41      785.30     14.40 o 
   2   2   3     1387.06     1280.46     28.91 o 
   3   2   3      118.46      146.29     24.18 o 
   4   2   3     2080.05     2116.66     42.96 o 
   5   2   3       36.44       39.07     32.84 o 
   6   2   3       11.32       16.24     37.34 o 
   7   2   3      314.15      342.85     44.70 o 
  -9   3   3      321.22      335.52     40.08 o 
  -8   3   3      253.90      267.48     23.26 o 
  -7   3   3       78.69       76.98     20.11 o 
  -6   3   3      953.77      961.68     22.48 o 
  -5   3   3     5850.69     5850.10     33.59 o 
  -4   3   3      126.78      127.10     11.54 o 
  -3   3   3     1209.15     1390.54     18.32 o 
  -2   3   3     1566.70     1623.94     29.63 o 
  -1   3   3       68.17       72.25     11.46 o 
   0   3   3      674.43      679.05      9.58 o 
   1   3   3     1320.05     1385.69     20.08 o 
   2   3   3       76.99       89.07     23.52 o 
   3   3   3       73.88       54.42     30.44 o 
   4   3   3       27.58       28.45     34.22 o 
   5   3   3       27.33       46.05     34.80 o 
   6   3   3      174.81      175.17     36.18 o 
   7   3   3        0.97       16.24     41.67 o 
  -9   4   3       71.46       65.85     37.71 o 
  -8   4   3       90.78       98.31     22.16 o 
  -7   4   3       41.10       29.46     20.86 o 
  -6   4   3       32.05       28.10     18.21 o 
  -5   4   3        0.07        0.00     18.18 o 
  -4   4   3        4.96        4.16     15.38 o 
  -3   4   3       11.41       27.58     18.01 o 
  -2   4   3     2248.92     2318.06     43.37 o 
  -1   4   3     1393.40     1351.47     13.62 o 
   0   4   3      661.37      703.49     25.05 o 
   1   4   3      740.27      716.74     17.83 o 
   2   4   3        6.38       12.26     23.83 o 
   3   4   3      844.36      859.83     38.17 o 
   4   4   3     1686.28     1733.85     45.24 o 
   5   4   3      604.13      587.18     41.12 o 
   7   4   3       51.66       71.67     42.59 o 
  -9   5   3      384.77      401.45     42.59 o 
  -8   5   3      381.10      410.77     24.21 o 
  -7   5   3       38.45       20.02     20.95 o 
  -6   5   3      275.08      247.28     20.83 o 
  -5   5   3     1223.93     1147.39     33.04 o 
  -4   5   3      236.05      214.62     18.26 o 
  -3   5   3      234.21      205.30     33.12 o 
  -2   5   3     1443.60     1565.86     39.30 o 
  -1   5   3      241.38      226.85      7.56 o 
   0   5   3        8.58       21.73     23.66 o 
   1   5   3       62.51       63.71     15.49 o 
   2   5   3        4.94        3.98     25.39 o 
   3   5   3       67.79       67.52     35.06 o 
   4   5   3       12.66        0.00     58.63 o 
   5   5   3       21.73       23.46     39.59 o 
   6   5   3      104.58      118.68     42.04 o 
  -9   6   3       41.19       35.78     37.89 o 
  -8   6   3      205.49      203.36     24.30 o 
  -7   6   3       11.77       14.20     22.10 o 
  -6   6   3       63.91       44.52     30.01 o 
  -5   6   3      173.01      170.76     30.04 o 
  -4   6   3       19.47       15.73     26.32 o 
  -3   6   3       85.80       56.58     34.25 o 
  -2   6   3      316.59      362.38     36.76 o 
  -1   6   3      197.14      187.47     24.64 o 
   0   6   3      172.88      171.31     27.90 o 
   1   6   3        4.28        7.10      5.40 o 
   2   6   3      573.25      589.55     28.33 o 
   3   6   3      207.21      207.61     34.91 o 
   4   6   3      259.69      241.83     36.47 o 
   5   6   3        6.84        5.48     37.51 o 
   6   6   3        0.24       11.37     44.46 o 
  -9   7   3      272.32      358.46     42.94 o 
  -8   7   3      319.40      342.73     26.34 o 
  -7   7   3       73.03       82.47     33.85 o 
  -6   7   3     1174.79     1120.90     38.64 o 
  -5   7   3       54.76       58.11     29.58 o 
  -4   7   3       41.30       46.80     40.19 o 
  -2   7   3      722.13      679.75     14.89 o 
  -1   7   3       34.51       36.15     27.84 o 
   0   7   3        5.14        2.31     30.33 o 
   1   7   3      208.87      184.90     12.00 o 
   2   7   3      293.55      272.99     66.88 o 
   3   7   3       16.64       31.62     34.42 o 
   4   7   3       27.08       18.01     36.90 o 
   5   7   3      110.29      152.75     41.69 o 
  -9   8   3        2.04        4.01     59.67 o 
  -8   8   3        0.50        6.55     37.45 o 
  -7   8   3       57.59       52.46     33.64 o 
  -6   8   3      257.60      232.48     34.42 o 
  -5   8   3      257.78      265.66     33.36 o 
  -4   8   3      139.94      144.96     43.45 o 
  -3   8   3      627.44      598.06     20.02 o 
  -2   8   3     1965.73     1914.59     40.31 o 
  -1   8   3      263.04      224.23     30.56 o 
   0   8   3       40.52       38.84     30.87 o 
   1   8   3       23.94       21.67     32.69 o 
   2   8   3       40.28       49.95     60.94 o 
   3   8   3        1.94       11.83     40.51 o 
   4   8   3       41.12       30.79     40.34 o 
  -9   9   3        8.52       18.44     42.85 o 
  -8   9   3       99.53       93.34     37.54 o 
  -7   9   3        1.40        5.31     35.66 o 
  -6   9   3      379.91      387.02     36.64 o 
  -5   9   3        3.19       19.16     44.64 o 
  -3   9   3        4.68       11.48     30.12 o 
  -2   9   3      209.76      192.08     32.75 o 
  -1   9   3       74.23       79.06     32.52 o 
   0   9   3       87.81      101.19     34.28 o 
   1   9   3       12.43       31.91     43.37 o 
   2   9   3       97.40       86.88     66.22 o 
   3   9   3        0.85       16.01     75.28 o 
   4   9   3      140.36      172.84     45.16 o 
  -9  10   3        0.11        3.90     60.56 o 
  -8  10   3      193.40      197.68     40.57 o 
  -7  10   3       31.19       14.92     36.85 o 
  -6  10   3        0.05       12.75     35.72 o 
  -5  10   3     1326.62     1340.68     42.47 o 
  -4  10   3      303.93      319.79     51.50 o 
  -3  10   3       18.74        3.75     32.55 o 
  -2  10   3      325.12      320.83     34.83 o 
  -1  10   3       14.26       23.08     34.48 o 
   0  10   3      132.41      134.29     36.79 o 
   1  10   3        7.57       15.87     37.37 o 
   2  10   3       16.54        7.93     75.48 o 
   3  10   3       90.46      114.06     44.98 o 
  -8  11   3        0.42        2.97     41.61 o 
  -7  11   3      104.83      106.39     38.69 o 
  -6  11   3      121.04       97.70     37.45 o 
  -5  11   3        2.35        5.71     35.32 o 
  -4  11   3       28.56       22.39     33.76 o 
  -3  11   3      128.65      120.93     34.05 o 
  -2  11   3        0.04        0.00     44.90 o 
  -1  11   3       19.54       11.71     36.56 o 
   0  11   3      326.80      362.78     40.89 o 
   1  11   3       30.72       21.76     70.03 o 
   2  11   3      157.24      206.51     79.18 o 
  -7  12   3       89.12       90.40     42.13 o 
  -6  12   3      255.73      221.95     57.30 o 
  -5  12   3      894.09      889.98     44.75 o 
  -4  12   3      100.90      112.16     36.82 o 
  -3  12   3       62.54       73.75     36.62 o 
  -2  12   3      322.09      353.20     41.03 o 
  -1  12   3      137.14      133.10     39.59 o 
   0  12   3      235.46      268.37     41.95 o 
  -6  13   3       50.56       34.83     42.94 o 
  -5  13   3       11.41       15.67     57.33 o 
  -4  13   3       13.67       23.52     37.83 o 
  -3  13   3      104.67       91.70     39.88 o 
  -2  13   3        1.25        2.68     47.70 o 
  -1  13   3        1.30       32.40     40.19 o 
   0 -14   4      145.50      178.98     77.99 o 
   1 -14   4        2.27       32.84     66.10 o 
   2 -14   4       13.99       17.63     41.49 o 
   3 -14   4        1.77        9.49     65.10 o 
   5 -14   4      515.74      460.51     64.23 o 
  -1 -13   4       49.37       71.90     69.68 o 
   0 -13   4       43.37       27.38     64.20 o 
   1 -13   4       27.89       31.08     61.08 o 
   2 -13   4        5.03        0.00     58.08 o 
   3 -13   4        4.80        7.50     38.81 o 
   5 -13   4        0.06       26.57     56.27 o 
   6 -13   4       80.77      100.53     38.75 o 
   7 -13   4       15.87       27.70     51.71 o 
  -2 -12   4       33.33        0.00     69.48 o 
  -1 -12   4      318.57      323.48     68.04 o 
   0 -12   4      174.75      148.11     63.68 o 
   1 -12   4       78.13       41.69     54.62 o 
   2 -12   4       47.96       76.15     23.43 o 
   3 -12   4       58.77       50.47     27.32 o 
   4 -12   4      139.06      143.06     31.51 o 
   5 -12   4      510.62      575.18     36.85 o 
   6 -12   4      163.25      178.06     29.75 o 
   7 -12   4        1.44       15.90     31.68 o 
  -3 -11   4      119.45      104.19     69.91 o 
  -2 -11   4       11.67        6.38     69.22 o 
  -1 -11   4       50.85       30.76     61.08 o 
   0 -11   4       41.40       50.38     24.73 o 
   1 -11   4       34.33       45.36     24.93 o 
   2 -11   4      245.13      247.86     25.74 o 
   3 -11   4        9.51       12.18     47.21 o 
   4 -11   4      236.20      238.48     30.30 o 
   5 -11   4      333.20      341.63     27.79 o 
   6 -11   4      428.43      479.84     31.36 o 
   7 -11   4      667.26      695.13     34.31 o 
   8 -11   4       28.99       43.71     32.55 o 
  -4 -10   4       53.93       65.10     74.65 o 
  -3 -10   4      374.82      395.65     68.30 o 
  -2 -10   4        0.58       13.45     25.82 o 
  -1 -10   4      628.58      664.11     27.53 o 
   0 -10   4       44.00       36.39     17.28 o 
   1 -10   4      244.37      238.34     15.67 o 
   2 -10   4      572.25      586.58     27.18 o 
   3 -10   4       49.87       49.34     26.11 o 
   4 -10   4       72.74       67.09     23.95 o 
   5 -10   4      362.20      350.00     27.21 o 
   6 -10   4      205.85      186.77     27.67 o 
   7 -10   4        7.61       13.22     33.62 o 
   8 -10   4      222.16      263.96     33.62 o 
  -5  -9   4        8.09        0.00     74.21 o 
  -4  -9   4        8.74        3.92     30.41 o 
  -3  -9   4      239.27      243.62     27.41 o 
  -2  -9   4      242.63      237.18     18.52 o 
  -1  -9   4      847.59      750.64     28.71 o 
   0  -9   4      116.06      125.28     13.91 o 
   1  -9   4       20.01       11.11     12.15 o 
   2  -9   4      145.31      150.91     25.59 o 
   3  -9   4      203.87      199.44     21.96 o 
   4  -9   4      159.93      139.86     23.98 o 
   5  -9   4       11.03       15.70     24.32 o 
   6  -9   4      351.50      379.11     28.51 o 
   7  -9   4        1.87        4.96     35.69 o 
   8  -9   4       88.17      115.76     31.31 o 
  -6  -8   4      211.30      235.83     78.28 o 
  -5  -8   4        0.11        6.00     33.87 o 
  -4  -8   4        8.50       13.47     21.44 o 
  -3  -8   4      122.21      137.40     19.62 o 
  -2  -8   4       31.44       34.13     13.73 o 
  -1  -8   4     2966.90     3052.94     35.78 o 
   0  -8   4      150.53      163.86     11.51 o 
   1  -8   4      257.01      264.36     12.58 o 
   2  -8   4      604.29      575.03     17.77 o 
   3  -8   4      129.55      135.56     20.69 o 
   4  -8   4      205.33      162.71     22.94 o 
   5  -8   4      171.60      148.97     24.96 o 
   6  -8   4       37.56       49.92     25.94 o 
   7  -8   4        4.22        2.05     36.64 o 
   8  -8   4      126.36      122.00     30.12 o 
   9  -8   4        0.69       35.12     43.11 o 
  -6  -7   4        7.25        1.15     37.31 o 
  -5  -7   4       63.73       60.88     24.93 o 
  -4  -7   4       13.53       11.34     22.02 o 
  -3  -7   4       77.14       52.66     18.44 o 
  -2  -7   4      156.94      151.77     13.53 o 
  -1  -7   4      239.32      215.40     20.63 o 
   0  -7   4     1185.01     1339.44     13.45 o 
   1  -7   4      312.33      337.51     14.34 o 
   2  -7   4     1514.49     1553.31     17.54 o 
   3  -7   4        3.81        0.00     18.55 o 
   4  -7   4     1085.27     1083.68     26.55 o 
   5  -7   4      381.75      399.40     25.82 o 
   6  -7   4       62.71       81.77     26.34 o 
   7  -7   4        5.40        0.00     30.93 o 
   8  -7   4       18.32       27.56     30.53 o 
   9  -7   4      532.57      572.35     36.79 o 
  -7  -6   4       15.34       26.43     67.52 o 
  -6  -6   4       80.42       70.55     60.10 o 
  -5  -6   4       87.68       87.46     30.99 o 
  -4  -6   4     1785.21     1798.25     30.61 o 
  -3  -6   4      345.71      333.38     19.56 o 
  -2  -6   4        2.40        8.63     11.66 o 
  -1  -6   4     2430.02     2310.09     15.93 o 
   0  -6   4     1033.77     1130.19     11.40 o 
   1  -6   4      378.70      425.97     11.66 o 
   2  -6   4     1377.18     1362.98     16.97 o 
   3  -6   4      148.88      161.96     18.12 o 
   4  -6   4     1576.89     1581.61     34.71 o 
   5  -6   4        0.12        0.00     37.45 o 
   6  -6   4      514.46      545.95     35.43 o 
   7  -6   4       79.64       64.89     33.44 o 
   8  -6   4       27.02       15.21     35.98 o 
   9  -6   4       49.88       37.65     41.52 o 
  -7  -5   4        0.42        0.00     61.29 o 
  -6  -5   4      186.13      208.01     59.67 o 
  -5  -5   4      420.79      414.12     56.79 o 
  -4  -5   4      780.90      786.05     31.31 o 
  -3  -5   4       20.78       26.32     14.51 o 
  -2  -5   4      162.24      193.12     11.48 o 
  -1  -5   4      343.18      342.56      9.00 o 
   0  -5   4       99.88       87.43      5.54 o 
   1  -5   4      644.61      666.47     11.66 o 
   2  -5   4      135.22      119.49     10.85 o 
   3  -5   4      244.70      226.22     23.69 o 
   4  -5   4      493.39      482.15     28.45 o 
   5  -5   4      709.56      707.07     33.18 o 
   6  -5   4      268.25      290.56     32.26 o 
   7  -5   4      137.33      142.34     34.97 o 
   8  -5   4       67.73       84.37     35.87 o 
   9  -5   4      265.54      309.89     43.31 o 
  -8  -4   4        3.00       11.05     59.73 o 
  -7  -4   4       29.22       16.16     59.44 o 
  -6  -4   4        0.01       16.22     51.79 o 
  -5  -4   4      154.31      199.27     49.54 o 
  -4  -4   4      165.67      144.30     49.54 o 
  -3  -4   4     1604.96     1644.02     27.21 o 
  -2  -4   4       18.66       13.10     11.74 o 
  -1  -4   4      218.29      211.01      6.06 o 
   0  -4   4      736.63      655.83     13.76 o 
   1  -4   4      588.78      622.01     10.62 o 
   2  -4   4      153.40      137.37     11.89 o 
   3  -4   4       24.94       29.69     22.82 o 
   4  -4   4      733.75      691.95     29.34 o 
   5  -4   4      639.06      619.44     32.52 o 
   6  -4   4       92.09      100.15     31.94 o 
   7  -4   4       22.14       36.79     33.85 o 
   8  -4   4        0.04       10.50     37.28 o 
   9  -4   4       62.98       66.54     41.95 o 
  -8  -3   4      107.75      141.85     58.08 o 
  -6  -3   4      187.88      245.84     48.82 o 
  -5  -3   4      522.37      508.47     49.08 o 
  -4  -3   4     2902.11     3128.28     39.67 o 
  -3  -3   4        6.44        5.77     13.01 o 
  -2  -3   4      768.17      794.04     10.85 o 
  -1  -3   4      165.61      150.88     11.80 o 
   0  -3   4     2021.78     1870.73     13.82 o 
   1  -3   4     2043.76     1974.75     12.64 o 
   2  -3   4       36.85       27.58     11.02 o 
   3  -3   4     2303.67     2253.11     32.00 o 
   4  -3   4      411.29      422.57     28.19 o 
   5  -3   4      173.78      117.52     46.51 o 
   6  -3   4      805.13      758.52     59.90 o 
   7  -3   4       41.18       52.57     55.43 o 
  -8  -2   4       47.54       43.22     50.75 o 
  -7  -2   4       76.65       95.62     48.19 o 
  -6  -2   4      203.81      197.13     30.21 o 
  -5  -2   4      771.02      728.54     29.84 o 
  -4  -2   4       21.33       20.86     15.90 o 
  -3  -2   4      801.54      905.18     14.48 o 
  -2  -2   4        0.27        4.33      9.18 o 
  -1  -2   4      678.09      664.97      9.18 o 
   0  -2   4     2742.80     2714.69     12.23 o 
   1  -2   4     1947.36     1929.51     18.21 o 
   2  -2   4     2861.77     3003.66     20.52 o 
   3  -2   4       14.29       16.94     20.00 o 
   4  -2   4     1045.53     1009.81     32.26 o 
   5  -2   4       73.08       56.29     29.14 o 
   6  -2   4      191.96      132.73     36.41 o 
   7  -2   4       22.40       21.53     58.14 o 
   8  -2   4       70.57       43.63     65.93 o 
  -8  -1   4      118.83      118.04     35.66 o 
  -7  -1   4       98.87       96.63     32.46 o 
  -6  -1   4        7.12        3.00     38.87 o 
  -5  -1   4       34.04       25.19     24.64 o 
  -4  -1   4        3.80        0.23     13.22 o 
  -3  -1   4      128.16      148.89      9.87 o 
  -2  -1   4     2048.40     2015.18      8.92 o 
  -1  -1   4      155.22      152.61      7.88 o 
   0  -1   4      135.72      167.47      7.18 o 
   1  -1   4    14138.30    14550.15    108.38 o 
   2  -1   4     3374.16     3346.59     20.83 o 
   3  -1   4    12655.33    12239.76     51.36 o 
   4  -1   4        7.00       24.09     21.84 o 
   5  -1   4      263.68      206.68     26.32 o 
   6  -1   4       30.34       33.12     28.36 o 
   7  -1   4        0.00       11.66     36.70 o 
   8  -1   4       34.57       47.78     63.08 o 
  -9   0   4       67.98       60.42     55.54 o 
  -8   0   4       33.90       46.22     48.07 o 
  -7   0   4      655.40      686.21     34.25 o 
  -6   0   4        4.26       10.24     38.72 o 
  -5   0   4      440.21      377.73     23.63 o 
  -4   0   4       20.38       22.33     11.20 o 
  -3   0   4      436.07      442.39     10.10 o 
  -2   0   4     1774.47     1785.50     14.63 o 
  -1   0   4      311.86      322.50     13.30 o 
   0   0   4       13.96       15.90      7.42 o 
   1   0   4       21.03        8.77     11.43 o 
   2   0   4      668.99      738.00     16.59 o 
   3   0   4      607.54      597.89     21.70 o 
   4   0   4      280.85      268.81     25.16 o 
   5   0   4      449.87      421.50     30.56 o 
   6   0   4      465.82      465.65     32.03 o 
   7   0   4       92.90      124.74     32.84 o 
   8   0   4       10.18       13.71     64.58 o 
  -9   1   4       57.48       59.44     39.41 o 
  -8   1   4        0.91        8.92     34.28 o 
  -7   1   4      115.76      127.45     19.36 o 
  -6   1   4      124.41      119.54     16.71 o 
  -5   1   4      730.27      719.22     14.23 o 
  -4   1   4      117.60      114.49      7.76 o 
  -3   1   4      154.39      170.21     12.61 o 
  -2   1   4     1468.50     1592.20     25.13 o 
  -1   1   4     2419.69     2503.16     14.08 o 
   0   1   4     1180.90     1145.71     11.97 o 
   1   1   4      559.09      569.12     12.90 o 
   2   1   4       47.00       34.28     19.33 o 
   3   1   4      171.53      153.45     21.84 o 
   4   1   4      375.26      399.02     28.16 o 
   5   1   4      920.70      892.55     34.34 o 
   6   1   4       47.47       41.43     30.12 o 
   7   1   4       41.30       38.75     33.93 o 
   8   1   4      152.70      180.45     42.88 o 
  -9   2   4       44.54       70.23     36.67 o 
  -8   2   4        8.98        5.60     33.59 o 
  -7   2   4       57.39       64.09     18.58 o 
  -6   2   4        0.49        0.81     16.94 o 
  -5   2   4     5115.05     5149.52     27.90 o 
  -4   2   4      449.02      443.69     11.17 o 
  -3   2   4       79.98       75.60     10.39 o 
  -2   2   4     1631.78     1491.76     26.72 o 
  -1   2   4      411.84      412.53     11.34 o 
   0   2   4      196.28      187.81     10.50 o 
   1   2   4      124.97      165.22     13.04 o 
   2   2   4      344.53      366.16     25.59 o 
   3   2   4       82.37       86.53     28.77 o 
   4   2   4      214.64      231.53     34.80 o 
   5   2   4       12.05       29.29     58.95 o 
   6   2   4       92.41      105.95     38.32 o 
   7   2   4      545.99      632.17     43.97 o 
  -9   3   4      131.82      123.70     39.18 o 
  -8   3   4       49.22       57.97     31.97 o 
  -7   3   4        5.12        8.43     18.21 o 
  -6   3   4      228.57      237.18     17.46 o 
  -5   3   4      119.39      114.38     13.42 o 
  -4   3   4      257.15      294.72     14.40 o 
  -3   3   4     5751.97     6078.36     37.25 o 
  -2   3   4     3636.52     3704.90     25.80 o 
  -1   3   4       20.09       13.04     11.05 o 
   0   3   4     1655.70     1639.96     13.59 o 
   1   3   4      593.69      629.68     18.55 o 
   2   3   4      247.29      235.83     25.31 o 
   3   3   4       23.06       16.04     32.14 o 
   4   3   4      233.87      225.84     36.67 o 
   5   3   4      205.88      244.39     39.07 o 
   6   3   4       94.74       96.75     41.20 o 
   7   3   4       72.40       83.76     45.45 o 
  -9   4   4       11.85        8.54     37.37 o 
  -8   4   4      560.97      569.47     36.82 o 
  -7   4   4        0.72        0.00     20.66 o 
  -6   4   4       75.89       63.77     17.80 o 
  -5   4   4     3053.49     2917.45     27.64 o 
  -4   4   4     1800.02     1848.37     22.51 o 
  -3   4   4       57.01       35.87     18.41 o 
  -2   4   4       50.71       35.95     24.32 o 
  -1   4   4      131.31      153.62      9.00 o 
   0   4   4      380.69      391.35     10.10 o 
   1   4   4      316.87      327.35     17.77 o 
   2   4   4        3.70       11.14     26.34 o 
   3   4   4       33.17       63.94     32.89 o 
   4   4   4       20.34       15.06     44.64 o 
   5   4   4       90.01       55.00     35.84 o 
   6   4   4      590.11      645.47     45.42 o 
  -9   5   4       40.78       33.76     39.44 o 
  -8   5   4      154.64      135.44     34.91 o 
  -7   5   4        0.65        0.00     20.26 o 
  -6   5   4     1534.21     1453.38     37.60 o 
  -5   5   4        1.46        0.00     18.70 o 
  -4   5   4      306.43      323.22     18.67 o 
  -3   5   4     2322.33     2194.24     49.31 o 
  -2   5   4       28.46       19.94     15.09 o 
  -1   5   4      501.00      452.14      8.51 o 
   0   5   4      340.13      355.63     27.12 o 
   1   5   4      259.29      316.47     11.83 o 
   2   5   4      288.22      259.05     27.21 o 
   3   5   4      527.43      570.76     41.17 o 
   4   5   4      186.93      185.47     38.64 o 
   5   5   4      106.13       93.52     40.40 o 
   6   5   4       11.61       29.75     67.98 o 
  -9   6   4        0.05       30.07     51.76 o 
  -8   6   4       35.92       31.60     35.72 o 
  -7   6   4      524.66      473.29     35.32 o 
  -6   6   4       53.30       32.72     30.35 o 
  -5   6   4      571.16      565.97     31.16 o 
  -3   6   4       16.85       19.59     30.38 o 
  -2   6   4      272.29      283.38     14.74 o 
  -1   6   4       20.79       28.25     25.42 o 
   0   6   4      237.62      223.85     30.67 o 
   1   6   4      144.87      115.45      8.14 o 
   2   6   4       32.96       18.06     25.59 o 
   3   6   4       34.87       25.94     33.82 o 
   4   6   4      111.43      142.63     37.22 o 
   5   6   4        0.01        0.00     40.51 o 
  -9   7   4       66.54       67.37     40.89 o 
  -8   7   4      285.88      283.43     38.72 o 
  -7   7   4        1.04        0.00     50.32 o 
  -6   7   4      299.51      308.54     33.64 o 
  -5   7   4        4.34        0.00     29.86 o 
  -4   7   4      485.84      458.81     46.22 o 
  -3   7   4       13.55       23.26     38.92 o 
  -2   7   4      107.57       88.52      8.25 o 
  -1   7   4     1724.29     1704.16     39.07 o 
   0   7   4       21.41       32.40     32.40 o 
   1   7   4        2.52        4.18     34.11 o 
   2   7   4      479.94      524.05     67.75 o 
   3   7   4      103.75       70.92     38.40 o 
   4   7   4        1.51       10.76     38.40 o 
   5   7   4       41.93       62.15     44.84 o 
  -9   8   4       44.19       45.68     40.71 o 
  -8   8   4       42.87       56.21     37.05 o 
  -7   8   4       37.11       30.96     33.12 o 
  -6   8   4      387.67      396.40     34.94 o 
  -5   8   4      513.99      444.12     35.23 o 
  -3   8   4      124.87      122.20     28.59 o 
  -2   8   4        0.33        0.00     29.46 o 
  -1   8   4      265.62      302.25     34.13 o 
   0   8   4      108.20       82.61     34.16 o 
   1   8   4      221.29      230.75     35.63 o 
   2   8   4      140.27       97.04     64.98 o 
   3   8   4       83.50       92.59     41.35 o 
   4   8   4       92.70      119.11     43.66 o 
  -9   9   4      193.88      205.96     43.40 o 
  -8   9   4       10.14       24.73     36.96 o 
  -7   9   4        0.91       15.26     35.14 o 
  -6   9   4      173.72      165.31     34.63 o 
  -5   9   4      159.65      134.58     33.76 o 
  -4   9   4       68.29       61.40     42.42 o 
  -3   9   4      136.39      122.14     15.70 o 
  -2   9   4     1367.65     1337.02     41.12 o 
  -1   9   4      654.79      655.83     39.27 o 
   0   9   4       11.29       20.52     34.68 o 
   1   9   4       46.23       53.09     37.94 o 
   2   9   4       18.05       18.55     69.65 o 
   3   9   4        9.47       18.81     44.67 o 
  -8  10   4       95.03      105.66     39.39 o 
  -7  10   4        0.30        0.00     49.92 o 
  -6  10   4       78.96       73.61     36.41 o 
  -5  10   4      228.85      178.67     35.06 o 
  -4  10   4        1.04        0.00     45.65 o 
  -3  10   4      358.05      334.77     35.35 o 
  -2  10   4      429.34      426.96     38.00 o 
  -1  10   4        6.09        5.54     35.55 o 
   0  10   4        1.39        0.00     36.93 o 
   1  10   4      283.72      289.12     41.90 o 
   2  10   4      100.35       51.53     73.75 o 
  -8  11   4        3.08        7.62     57.94 o 
  -7  11   4       39.82       34.94     39.21 o 
  -6  11   4      162.86      193.61     38.15 o 
  -5  11   4      223.78      227.75     37.14 o 
  -4  11   4      168.91      200.19     36.67 o 
  -3  11   4      102.81      134.72     34.13 o 
  -2  11   4        0.79        3.90     35.12 o 
  -1  11   4       38.00       39.70     39.47 o 
   0  11   4       17.54       13.97     40.74 o 
   1  11   4       86.54      137.17     76.00 o 
  -7  12   4       13.47        1.33     41.03 o 
  -6  12   4       92.24      104.42     38.87 o 
  -5  12   4        0.89        0.00     39.39 o 
  -4  12   4        0.01        3.17     39.04 o 
  -3  12   4      153.04      130.82     37.97 o 
  -2  12   4       84.29      102.23     39.27 o 
  -1  12   4        9.44       18.35     40.66 o 
   0  12   4       14.07       12.47     41.52 o 
  -6  13   4      241.89      269.27     44.61 o 
  -5  13   4        7.24       16.45     40.40 o 
  -4  13   4      391.07      430.45     43.66 o 
  -3  13   4        8.87       13.04     41.26 o 
  -2  13   4        0.02        3.64     50.67 o 
   0 -14   5        1.91        0.00     74.13 o 
   1 -14   5       36.91       33.47     65.10 o 
   2 -14   5        0.08       19.45     41.35 o 
   3 -14   5        3.20       21.21     41.38 o 
   4 -14   5        1.27       25.33     56.50 o 
   5 -14   5       36.39       42.01     59.90 o 
  -1 -13   5       10.93       40.66     67.23 o 
   1 -13   5      157.15      198.34     63.65 o 
   2 -13   5       12.43       25.51     37.54 o 
   3 -13   5       28.04       27.30     50.70 o 
   4 -13   5        3.87        7.68     53.03 o 
   5 -13   5       30.16        0.00     55.75 o 
   6 -13   5      132.76      152.55     37.31 o 
  -3 -12   5      108.40      110.68     78.34 o 
  -2 -12   5        0.05       16.42     67.40 o 
  -1 -12   5       98.72       82.93     65.93 o 
   1 -12   5       67.30       40.83     59.04 o 
   2 -12   5       33.77       27.84     34.91 o 
   4 -12   5      173.62      173.15     30.85 o 
   5 -12   5      101.94      104.28     27.82 o 
   6 -12   5        0.55        2.83     29.09 o 
   7 -12   5      101.87      141.41     32.17 o 
  -4 -11   5       99.59       91.76     79.81 o 
  -3 -11   5        0.43        0.29     67.52 o 
  -2 -11   5      338.42      370.75     71.18 o 
  -1 -11   5      210.52      180.71     62.09 o 
   0 -11   5       77.70       99.09     55.20 o 
   1 -11   5       19.74       37.48     18.21 o 
   2 -11   5      281.61      273.02     24.55 o 
   3 -11   5      204.43      231.53     47.72 o 
   4 -11   5       98.76      103.93     24.79 o 
   5 -11   5       21.02       10.79     29.84 o 
   6 -11   5       90.37       80.91     28.80 o 
   7 -11   5        0.02        3.61     29.89 o 
   8 -11   5       61.69      101.45     34.57 o 
  -4 -10   5       17.33       34.65     70.40 o 
  -3 -10   5       52.09       19.68     61.92 o 
  -2 -10   5      156.41      155.67     57.74 o 
  -1 -10   5       30.04       28.10     17.20 o 
   0 -10   5      294.17      306.20     27.35 o 
   1 -10   5      205.07      220.88     18.44 o 
   2 -10   5        1.78        0.00     27.18 o 
   3 -10   5      191.83      176.90     22.94 o 
   4 -10   5      689.20      721.04     27.18 o 
   5 -10   5      430.73      439.54     27.56 o 
   6 -10   5        1.87       10.70     26.57 o 
   7 -10   5      151.51      162.97     29.72 o 
   8 -10   5      217.10      258.88     33.82 o 
  -5  -9   5      311.82      319.65     70.29 o 
  -4  -9   5       64.59      104.42     68.76 o 
  -3  -9   5       36.21       26.08     18.58 o 
  -2  -9   5      101.71      110.45     17.05 o 
  -1  -9   5      215.74      237.90     15.87 o 
   0  -9   5     2447.48     2549.27     23.57 o 
   1  -9   5        0.56        9.18     16.97 o 
   2  -9   5      122.87      124.04     22.19 o 
   3  -9   5       29.36       38.64     21.01 o 
   4  -9   5       21.26       11.71     22.65 o 
   5  -9   5       12.56        8.43     29.32 o 
   6  -9   5        1.19        8.14     32.61 o 
   7  -9   5      126.84      108.87     29.26 o 
   8  -9   5       11.44       21.64     31.36 o 
  -6  -8   5       36.34        0.00     73.78 o 
  -5  -8   5      103.42      103.85     34.54 o 
  -4  -8   5       41.15       45.82     21.78 o 
  -3  -8   5       77.56       79.55     19.19 o 
  -2  -8   5      242.33      222.58     13.79 o 
  -1  -8   5       71.82       59.44     11.48 o 
   0  -8   5      615.17      619.59     12.29 o 
   1  -8   5      211.17      188.07     14.63 o 
   2  -8   5      244.64      246.56     16.65 o 
   3  -8   5       24.69       15.81     19.77 o 
   4  -8   5      373.29      390.02     23.72 o 
   5  -8   5      623.82      614.05     27.84 o 
   6  -8   5      227.64      221.05     26.72 o 
   7  -8   5        8.97        8.45     27.44 o 
   8  -8   5      121.50      124.56     32.06 o 
  -6  -7   5       98.28      114.06     38.98 o 
  -5  -7   5      180.85      170.10     34.19 o 
  -4  -7   5       41.40       40.54     21.58 o 
  -3  -7   5     1216.88     1248.03     24.41 o 
  -2  -7   5      107.83      112.94     12.23 o 
  -1  -7   5        2.40        6.87      9.15 o 
   0  -7   5     2608.02     2522.43     14.40 o 
   1  -7   5     1458.05     1464.46     26.23 o 
   2  -7   5      173.50      202.21     12.55 o 
   3  -7   5       17.74       34.31     17.11 o 
   4  -7   5      793.05      820.35     25.51 o 
   5  -7   5       57.44       53.78     30.73 o 
   6  -7   5        0.56       12.75     41.87 o 
   7  -7   5       11.67       23.17     35.09 o 
   8  -7   5      109.22      122.20     37.83 o 
  -7  -6   5       14.78       39.50     61.00 o 
  -6  -6   5        2.53       71.90     59.58 o 
  -5  -6   5      151.48      154.25     33.76 o 
  -4  -6   5      269.16      271.46     31.42 o 
  -3  -6   5       79.23       82.18     14.66 o 
  -2  -6   5      424.22      412.73     12.44 o 
  -1  -6   5      997.05      979.95     11.63 o 
   0  -6   5      651.53      696.68     18.12 o 
   1  -6   5       52.23       33.12      8.02 o 
   2  -6   5     2106.05     2037.48     21.27 o 
   3  -6   5      325.71      312.61     21.70 o 
   4  -6   5      228.75      224.75     29.32 o 
   5  -6   5      270.58      267.39     31.31 o 
   6  -6   5      223.05      209.45     33.64 o 
   7  -6   5       72.29       91.90     35.29 o 
   8  -6   5      129.38      142.86     37.77 o 
   9  -6   5       43.21       83.33     42.30 o 
  -7  -5   5       22.64       20.72     57.85 o 
  -6  -5   5       36.11       64.63     56.87 o 
  -5  -5   5      169.10      199.96     56.12 o 
  -4  -5   5       93.80       87.05     30.96 o 
  -3  -5   5     1411.89     1470.35     24.90 o 
  -2  -5   5     2693.69     2719.68     35.26 o 
  -1  -5   5      145.92      176.50     14.80 o 
   0  -5   5      779.03      813.92     15.12 o 
   1  -5   5        3.48        4.13      7.85 o 
   2  -5   5        3.27       14.31     13.62 o 
   3  -5   5      103.63       79.87     20.89 o 
   4  -5   5      184.20      214.93     28.13 o 
   5  -5   5      142.91      120.49     30.27 o 
   6  -5   5       64.82       59.53     33.10 o 
   7  -5   5       32.43        9.90     34.77 o 
   8  -5   5      151.76      155.96     39.91 o 
  -8  -4   5       44.23       47.26     58.03 o 
  -7  -4   5       19.72       13.59     53.24 o 
  -6  -4   5      134.72      120.75     53.96 o 
  -5  -4   5      150.06      148.83     48.45 o 
  -4  -4   5        4.89        0.00     25.48 o 
  -3  -4   5       27.41       37.22     13.45 o 
  -2  -4   5        8.79        6.00     14.11 o 
  -1  -4   5     2796.74     2923.48     24.81 o 
   0  -4   5     1045.05     1157.72     13.33 o 
   1  -4   5      541.64      541.28     10.01 o 
   2  -4   5      671.33      684.31     13.99 o 
   3  -4   5       10.90       17.34     15.64 o 
   4  -4   5      932.97      823.79     31.28 o 
   5  -4   5      615.57      605.19     34.16 o 
   6  -4   5       88.52      102.66     33.21 o 
   7  -4   5       60.03       96.20     35.46 o 
   8  -4   5       13.70       39.70     38.29 o 
  -8  -3   5        1.15        0.00     55.63 o 
  -7  -3   5      103.78      129.64     52.11 o 
  -6  -3   5      480.37      488.53     53.01 o 
  -5  -3   5      402.89      314.19     48.04 o 
  -4  -3   5      116.68      144.39     21.93 o 
  -3  -3   5      521.56      500.56     11.57 o 
  -2  -3   5     3151.87     3289.12     14.25 o 
  -1  -3   5      508.31      527.02     10.79 o 
   0  -3   5       51.24       63.48      5.51 o 
   1  -3   5      155.34      145.77     10.65 o 
   2  -3   5       45.57       36.53     12.52 o 
   3  -3   5        3.35        3.06     22.19 o 
   4  -3   5      130.63      124.04     27.76 o 
   5  -3   5      247.38      235.97     30.90 o 
   6  -3   5      141.91      116.17     54.91 o 
   7  -3   5       67.03       54.85     58.55 o 
   8  -3   5       84.66       96.34     65.96 o 
  -9  -2   5       10.67       60.42     55.60 o 
  -8  -2   5        1.76        3.52     52.86 o 
  -7  -2   5        4.28       10.24     48.30 o 
  -6  -2   5       70.57       66.57     28.16 o 
  -5  -2   5      115.68       73.00     24.44 o 
  -4  -2   5      186.75      177.54     16.36 o 
  -3  -2   5     1467.61     1580.03     11.57 o 
  -2  -2   5       21.64       21.47      9.32 o 
  -1  -2   5       93.02       76.81      9.06 o 
   0  -2   5      477.06      466.20      8.05 o 
   1  -2   5      303.65      296.33     11.51 o 
   2  -2   5        5.14        4.62     13.94 o 
   3  -2   5     1088.20     1039.64     27.44 o 
   4  -2   5     4093.21     4054.16     46.69 o 
   5  -2   5       61.59       38.95     32.49 o 
   6  -2   5      124.54      108.84     36.53 o 
   7  -2   5       32.58       46.37     61.32 o 
   8  -2   5       29.40       46.66     65.76 o 
  -9  -1   5      623.61      659.52     63.57 o 
  -8  -1   5        2.84       10.56     32.61 o 
  -7  -1   5       23.86       37.77     28.91 o 
  -6  -1   5     1098.68     1108.46     32.55 o 
  -5  -1   5       56.89       51.45     17.51 o 
  -4  -1   5       14.23       16.50     10.76 o 
  -3  -1   5      644.86      675.30      9.41 o 
  -2  -1   5      189.32      176.65      7.44 o 
  -1  -1   5     1320.01     1380.59     11.74 o 
   0  -1   5      454.76      489.94      8.92 o 
   1  -1   5       92.15      116.80     12.98 o 
   2  -1   5      151.36      178.75     16.33 o 
   3  -1   5     2574.86     2431.83     30.35 o 
   4  -1   5       49.52       33.96     24.44 o 
   5  -1   5     3081.38     3013.13     42.01 o 
   6  -1   5      134.05      134.26     33.44 o 
   7  -1   5       58.05       39.82     40.19 o 
   8  -1   5       39.49       95.36     65.99 o 
  -9   0   5        0.03        2.34     53.87 o 
  -8   0   5        2.78       14.40     33.04 o 
  -7   0   5      234.21      231.38     31.25 o 
  -6   0   5       15.05        8.11     20.75 o 
  -5   0   5       23.17       26.81      8.54 o 
  -4   0   5      377.44      375.91     11.20 o 
  -3   0   5     2010.52     1977.29     13.71 o 
  -2   0   5      291.66      317.94     16.48 o 
  -1   0   5        2.11        3.98      9.03 o 
   0   0   5     4406.06     4366.50     17.02 o 
   1   0   5     1235.43     1224.25     13.88 o 
   2   0   5       83.72       94.41     16.27 o 
   3   0   5        4.56        8.89     21.67 o 
   4   0   5     2350.65     2277.46     37.25 o 
   5   0   5      183.71      169.86     28.85 o 
   6   0   5        1.06        1.39     49.34 o 
   7   0   5       93.39       61.49     31.42 o 
   8   0   5        3.51       28.71     66.57 o 
  -9   1   5      852.93      881.58     44.26 o 
  -8   1   5       41.29       17.69     32.20 o 
  -7   1   5        1.39        5.94     15.70 o 
  -6   1   5      602.28      577.08     15.21 o 
  -5   1   5      157.91      160.26      7.91 o 
  -4   1   5     1020.53     1043.14     17.69 o 
  -3   1   5     1536.42     1791.09     14.72 o 
  -2   1   5       25.29       23.23     16.65 o 
  -1   1   5       86.24       71.10      9.18 o 
   0   1   5     1242.62     1175.32     12.61 o 
   1   1   5        5.44        2.83     12.12 o 
   2   1   5      909.03      852.15     30.73 o 
   3   1   5      321.48      315.52     24.87 o 
   4   1   5       97.97      104.19     28.10 o 
   5   1   5       63.98       80.91     30.82 o 
   6   1   5       70.47       77.18     29.17 o 
   7   1   5      315.13      333.93     40.60 o 
  -9   2   5       12.69       13.47     35.38 o 
  -8   2   5       14.80       33.56     32.72 o 
  -7   2   5       71.70       72.11     15.44 o 
  -6   2   5       22.27       29.20     12.47 o 
  -5   2   5       33.23       29.46     17.63 o 
  -4   2   5      292.03      348.39     15.15 o 
  -3   2   5     2831.17     2906.57     19.30 o 
  -2   2   5     7556.82     7867.93     40.71 o 
  -1   2   5      350.86      364.28     11.20 o 
   0   2   5      200.56      173.99     10.70 o 
   1   2   5     1231.20     1167.06     19.33 o 
   2   2   5      281.64      349.25     41.90 o 
   3   2   5      551.83      503.25     32.20 o 
   4   2   5      475.29      447.59     33.99 o 
   5   2   5       27.64       24.67     37.34 o 
   6   2   5       14.18       12.03     61.37 o 
   7   2   5        0.30        0.00     65.73 o 
  -9   3   5      391.17      453.53     39.56 o 
  -8   3   5       13.12       18.44     31.83 o 
  -7   3   5       93.44       95.82     16.33 o 
  -6   3   5     1000.09      974.95     32.63 o 
  -5   3   5        0.65        2.48     17.43 o 
  -4   3   5     1917.51     1968.95     20.60 o 
  -3   3   5      228.21      205.70     33.15 o 
  -1   3   5      307.78      387.80     12.87 o 
   0   3   5     3791.33     3909.48     27.38 o 
   1   3   5       56.08       26.60     17.20 o 
   2   3   5       23.13       26.60     44.55 o 
   3   3   5      357.71      375.91     36.33 o 
   4   3   5      188.64      180.97     35.52 o 
   5   3   5      152.82      163.66     35.63 o 
   6   3   5       58.10       63.91     37.94 o 
   7   3   5      190.24      196.24     47.47 o 
  -9   4   5      303.85      306.17     39.33 o 
  -8   4   5      349.02      332.05     34.28 o 
  -7   4   5       19.43       30.82     30.82 o 
  -6   4   5      337.47      305.77     28.80 o 
  -5   4   5     1165.27     1172.20     21.38 o 
  -4   4   5      149.34      135.59     15.75 o 
  -3   4   5      200.34      198.66     36.07 o 
  -2   4   5     5741.63     5731.56     35.72 o 
  -1   4   5      497.96      512.48     11.77 o 
   0   4   5      132.07      125.72     11.22 o 
   1   4   5       83.94      108.64     13.22 o 
   2   4   5       23.34       20.00     55.89 o 
   3   4   5     1161.53     1107.45     40.54 o 
   4   4   5      260.78      241.97     35.03 o 
   5   4   5       71.28       66.22     37.65 o 
   6   4   5        6.82        5.19     71.67 o 
  -9   5   5      469.69      543.70     41.87 o 
  -8   5   5        1.74       23.69     50.55 o 
  -7   5   5      102.85       80.47     32.66 o 
  -6   5   5     1827.14     1744.44     39.41 o 
  -5   5   5       30.20       12.87     18.24 o 
  -4   5   5        4.20        5.66     37.83 o 
  -3   5   5       92.21      110.05     22.71 o 
  -2   5   5       14.82       21.09     14.48 o 
  -1   5   5       70.95       59.61     13.27 o 
   0   5   5        1.10        1.82     11.46 o 
   1   5   5      255.78      261.13     13.36 o 
   2   5   5       90.60       83.22     56.21 o 
   3   5   5       40.29       59.18     38.06 o 
   4   5   5       52.82       44.64     38.35 o 
   5   5   5      661.57      736.88     45.39 o 
   6   5   5        9.33       16.16     46.89 o 
  -9   6   5       20.85       28.68     38.35 o 
  -8   6   5       43.16       30.07     33.82 o 
  -7   6   5        7.83       13.07     47.26 o 
  -6   6   5      300.61      268.34     31.51 o 
  -5   6   5     3076.72     3070.63     44.78 o 
  -4   6   5      492.41      472.66     45.96 o 
  -3   6   5        4.92       11.77     32.29 o 
  -2   6   5      813.18      852.12     18.15 o 
  -1   6   5        6.23       10.39     10.21 o 
   0   6   5      159.43      137.43     31.42 o 
   1   6   5      217.17      203.16     12.32 o 
   2   6   5        5.23        0.00     59.30 o 
   3   6   5      129.26      140.26     39.13 o 
   4   6   5      141.51      142.68     38.61 o 
   5   6   5       20.17       31.80     42.27 o 
  -9   7   5       69.46       67.63     40.14 o 
  -8   7   5       65.37       70.55     35.20 o 
  -7   7   5       41.55       24.64     32.26 o 
  -6   7   5      808.92      839.57     37.42 o 
  -5   7   5       53.32       50.52     30.15 o 
  -4   7   5      600.38      565.51     31.05 o 
  -3   7   5       12.00       17.92     24.24 o 
  -2   7   5      134.24      131.66      8.54 o 
  -1   7   5       38.53       43.25     31.54 o 
   0   7   5      157.33      142.45     35.14 o 
   1   7   5      803.23      760.25     40.40 o 
   2   7   5      190.73      246.53     63.22 o 
   3   7   5       33.66       22.79     40.77 o 
   4   7   5      127.53      148.31     40.77 o 
  -9   8   5      150.11      167.87     41.95 o 
  -8   8   5      197.13      200.59     37.05 o 
  -7   8   5      240.73      212.68     37.19 o 
  -6   8   5       88.84       93.03     34.22 o 
  -5   8   5      728.36      672.94     36.10 o 
  -4   8   5      448.38      438.61     43.19 o 
  -3   8   5       92.47      101.36     17.80 o 
  -2   8   5      156.36      165.16     31.48 o 
  -1   8   5     1087.61      997.34     39.18 o 
   0   8   5      308.44      365.76     38.75 o 
   1   8   5      365.68      345.67     38.75 o 
   2   8   5      100.30      101.28     69.74 o 
   3   8   5       16.46        0.00     40.80 o 
   4   8   5       11.99       33.50     47.72 o 
  -9   9   5        2.19        0.00     40.68 o 
  -8   9   5        0.33        2.28     50.00 o 
  -7   9   5      123.33      111.61     36.70 o 
  -6   9   5        2.67       14.60     46.71 o 
  -5   9   5        2.82        3.69     30.87 o 
  -4   9   5      321.82      331.51     45.99 o 
  -3   9   5      354.76      289.49     15.44 o 
  -2   9   5       90.46       86.16     33.15 o 
  -1   9   5      155.68      181.09     35.00 o 
   0   9   5       76.46       54.45     36.47 o 
   1   9   5      463.58      467.73     42.76 o 
   2   9   5       74.28       21.24     73.46 o 
   3   9   5       39.68       42.96     42.59 o 
  -8  10   5       55.74       86.22     39.79 o 
  -7  10   5       17.41       31.71     50.26 o 
  -6  10   5      654.10      687.28     42.01 o 
  -5  10   5      111.87      129.24     44.98 o 
  -4  10   5       10.06       12.09     33.93 o 
  -3  10   5      220.33      229.19     35.20 o 
  -2  10   5      121.20      119.46     36.33 o 
  -1  10   5       11.96       11.63     37.60 o 
   0  10   5       77.44       91.87     39.47 o 
   1  10   5        0.01       11.51     41.46 o 
   2  10   5        0.46       44.95     80.27 o 
  -8  11   5        1.91        3.20     60.33 o 
  -7  11   5       27.03       33.76     40.71 o 
  -6  11   5        3.07       12.75     36.21 o 
  -5  11   5       59.92       44.23     48.76 o 
  -4  11   5       49.06       46.34     36.96 o 
  -3  11   5       19.37       29.00     34.91 o 
  -2  11   5      347.99      367.80     42.16 o 
  -1  11   5      223.68      262.52     42.82 o 
   0  11   5       21.54       18.55     40.54 o 
   1  11   5       28.51       32.35     80.10 o 
  -7  12   5       77.19      116.48     41.75 o 
  -6  12   5      378.58      413.80     42.59 o 
  -5  12   5       74.41      136.65     40.63 o 
  -4  12   5       48.55       56.03     39.18 o 
  -3  12   5       97.53      131.58     41.20 o 
  -2  12   5       12.07       21.61     39.56 o 
  -1  12   5      189.53      177.11     43.92 o 
  -5  13   5       36.75       77.88     43.57 o 
  -4  13   5      246.03      297.11     44.26 o 
  -3  13   5       16.46       18.26     44.46 o 
   0 -14   6      273.75      267.10     76.58 o 
   1 -14   6       13.08       38.81     40.48 o 
   2 -14   6       56.95      103.93     41.64 o 
   3 -14   6        2.05       25.74     64.09 o 
   4 -14   6       38.06       38.52     55.57 o 
   5 -14   6      176.66      207.72     61.55 o 
  -1 -13   6        2.33       17.25     65.87 o 
   0 -13   6        0.96       30.85     62.01 o 
   1 -13   6        8.08       23.05     61.86 o 
   2 -13   6       48.74       87.63     37.71 o 
   3 -13   6        8.80       19.33     50.29 o 
   4 -13   6       34.96       80.04     53.55 o 
   5 -13   6      165.54      129.24     57.16 o 
   6 -13   6       14.63        0.84     57.65 o 
  -3 -12   6       28.93       36.33     77.79 o 
  -2 -12   6       69.12       85.61     69.05 o 
  -1 -12   6      191.16      188.91     66.42 o 
   0 -12   6       71.67       64.20     57.33 o 
   1 -12   6      166.57      132.07     36.64 o 
   2 -12   6      150.46      145.14     47.15 o 
   4 -12   6       34.79       25.85     50.41 o 
   5 -12   6      343.33      372.51     29.23 o 
   6 -12   6       75.63       43.57     29.03 o 
   7 -12   6       58.08       53.18     32.95 o 
  -4 -11   6      127.22      181.52     75.19 o 
  -3 -11   6        0.84        0.00     69.31 o 
  -2 -11   6       31.66       41.78     65.04 o 
  -1 -11   6      122.08      125.60     59.76 o 
   0 -11   6      251.03      288.57     29.20 o 
   1 -11   6      176.61      186.43     24.35 o 
   2 -11   6      588.81      593.85     21.50 o 
   3 -11   6      233.53      263.29     26.63 o 
   4 -11   6        9.43       12.72     23.43 o 
   5 -11   6      286.96      283.12     27.44 o 
   6 -11   6      135.65      162.36     28.74 o 
   7 -11   6        0.50        4.53     30.90 o 
  -4 -10   6       56.21       97.76     69.68 o 
  -3 -10   6        5.40       10.30     63.25 o 
  -2 -10   6        1.10       12.32     25.48 o 
  -1 -10   6      229.73      235.94     28.36 o 
   0 -10   6      974.74      956.26     33.27 o 
   1 -10   6      617.47      654.38     17.83 o 
   2 -10   6        8.66       12.81     27.87 o 
   3 -10   6       85.14       72.51     22.04 o 
   4 -10   6       64.69       50.06     23.31 o 
   5 -10   6      124.72      106.27     25.97 o 
   6 -10   6        3.32        7.59     35.58 o 
   7 -10   6       10.37       27.73     30.50 o 
   8 -10   6        5.06       11.17     32.17 o 
  -5  -9   6       19.22        3.43     70.46 o 
  -4  -9   6       16.53        0.00     62.56 o 
  -2  -9   6       89.94      102.35     15.70 o 
  -1  -9   6      200.89      178.06     14.14 o 
   0  -9   6      709.08      744.32     15.70 o 
   1  -9   6      164.40      154.05     13.88 o 
   2  -9   6     1247.29     1283.75     18.18 o 
   3  -9   6      766.14      785.41     21.81 o 
   4  -9   6        9.05        5.28     22.91 o 
   5  -9   6      598.44      574.00     28.13 o 
   6  -9   6       17.01       10.36     27.01 o 
   7  -9   6       38.24       40.92     29.75 o 
   8  -9   6      143.30      184.09     33.15 o 
  -6  -8   6        5.42       14.08     72.54 o 
  -5  -8   6      251.83      299.16     36.18 o 
  -4  -8   6      750.91      746.02     35.78 o 
  -3  -8   6      137.17      133.34     18.67 o 
  -2  -8   6        0.09        0.00     14.05 o 
  -1  -8   6        1.99        4.16      7.21 o 
   0  -8   6      248.28      274.92     26.83 o 
   1  -8   6      379.15      362.90     11.08 o 
   2  -8   6      263.64      293.91     13.62 o 
   3  -8   6      326.05      342.82     19.65 o 
   4  -8   6       13.19       15.58     22.51 o 
   5  -8   6      268.14      289.61     26.14 o 
   6  -8   6       11.43       20.17     26.14 o 
   7  -8   6        4.44        1.85     28.54 o 
   8  -8   6        0.15        0.38     41.87 o 
  -6  -7   6       98.62       86.50     38.17 o 
  -5  -7   6        3.81       12.81     56.73 o 
  -4  -7   6        0.18       14.46     29.89 o 
  -3  -7   6       65.10       62.47     17.89 o 
  -2  -7   6       71.13       59.30     13.19 o 
  -1  -7   6      690.61      723.03     26.83 o 
   0  -7   6      111.45      103.88     20.17 o 
   1  -7   6      222.24      210.46      8.86 o 
   2  -7   6     1034.38     1008.25     15.49 o 
   3  -7   6     1270.79     1247.16     23.00 o 
   4  -7   6        0.90        7.88     28.83 o 
   5  -7   6      752.57      720.40     36.64 o 
   6  -7   6       10.29        7.10     33.38 o 
   7  -7   6      131.85      157.92     37.68 o 
   8  -7   6      300.91      313.41     42.13 o 
  -7  -6   6      218.07      280.46     43.40 o 
  -6  -6   6       17.34       16.42     36.90 o 
  -5  -6   6      228.22      235.83     34.34 o 
  -4  -6   6      468.00      436.56     33.93 o 
  -3  -6   6        1.90        5.45     16.76 o 
  -2  -6   6      965.87      940.56     16.39 o 
  -1  -6   6       91.17       66.57     21.29 o 
   0  -6   6        6.48       11.17     19.77 o 
   1  -6   6      996.57     1035.03     13.04 o 
   2  -6   6        6.74        4.99     13.53 o 
   3  -6   6        0.08       15.67     21.50 o 
   4  -6   6      214.14      209.60     31.22 o 
   5  -6   6        1.33        8.69     49.69 o 
   6  -6   6       41.77       61.20     33.30 o 
   7  -6   6      430.68      440.78     39.21 o 
   8  -6   6        5.56        0.00     48.73 o 
  -7  -5   6       95.69       96.49     58.11 o 
  -6  -5   6       13.79       10.10     53.93 o 
  -5  -5   6       30.80       17.08     33.18 o 
  -4  -5   6       35.88       31.60     29.46 o 
  -3  -5   6      113.97      131.83     18.76 o 
  -2  -5   6     1255.69     1429.61     16.71 o 
  -1  -5   6        5.77        3.64     26.52 o 
   0  -5   6     1887.51     1876.21     21.09 o 
   1  -5   6       23.86       30.44     13.65 o 
   2  -5   6       34.40       36.96     14.25 o 
   3  -5   6       21.62        6.78     21.27 o 
   4  -5   6      284.57      292.15     30.59 o 
   5  -5   6      581.15      532.68     35.06 o 
   6  -5   6      310.98      309.61     35.69 o 
   7  -5   6      181.45      189.37     36.76 o 
   8  -5   6        3.96       10.10     48.10 o 
  -8  -4   6       48.93       39.47     56.61 o 
  -7  -4   6      120.13       89.56     52.31 o 
  -6  -4   6       42.35       62.53     48.16 o 
  -5  -4   6      627.73      622.64     51.25 o 
  -4  -4   6      964.59      976.92     25.85 o 
  -3  -4   6      493.57      511.93     12.61 o 
  -2  -4   6       69.19       52.17      7.96 o 
  -1  -4   6        4.96        0.00      9.00 o 
   0  -4   6     1306.95     1281.21     14.02 o 
   1  -4   6     1498.48     1557.78     14.95 o 
   2  -4   6      417.08      407.51     13.62 o 
   3  -4   6      209.76      214.88     17.60 o 
   4  -4   6        3.85        0.35     28.25 o 
   5  -4   6       42.00       52.75     31.08 o 
   6  -4   6      127.13      129.67     55.00 o 
   7  -4   6      254.49      249.21     61.43 o 
   8  -4   6        0.90        1.70     50.12 o 
  -8  -3   6       26.32       37.34     53.78 o 
  -7  -3   6       19.67       19.01     48.59 o 
  -6  -3   6      162.99      114.96     47.21 o 
  -5  -3   6        4.64        2.45     23.75 o 
  -4  -3   6        9.88        8.92     13.62 o 
  -3  -3   6      914.45      882.88     10.53 o 
  -2  -3   6      107.40       89.85      6.78 o 
  -1  -3   6      618.08      588.91      8.86 o 
   0  -3   6     2021.83     2182.30     14.25 o 
   1  -3   6      117.39      127.97      9.61 o 
   2  -3   6      667.19      617.77     19.16 o 
   3  -3   6     1764.55     1738.26     27.41 o 
   4  -3   6        0.25       10.79     45.04 o 
   5  -3   6       13.85       24.64     41.61 o 
   6  -3   6       13.32       26.92     35.66 o 
   7  -3   6       25.67        8.92     60.65 o 
   8  -3   6        0.32        1.30     67.66 o 
  -9  -2   6        0.09        7.99     54.19 o 
  -8  -2   6      230.31      231.55     36.99 o 
  -7  -2   6      197.74      249.44     46.37 o 
  -6  -2   6       69.33       85.67     43.66 o 
  -5  -2   6        8.42        9.87     17.80 o 
  -4  -2   6       21.15       26.03      9.03 o 
  -3  -2   6      683.46      691.29      9.64 o 
  -2  -2   6      818.99      787.57      9.95 o 
  -1  -2   6      651.08      655.25      7.53 o 
   0  -2   6      123.73      138.64      8.94 o 
   1  -2   6     6247.61     6772.19     33.15 o 
   2  -2   6      552.31      602.94     20.92 o 
   3  -2   6     1364.50     1288.92     31.60 o 
   4  -2   6       14.61       10.45     28.85 o 
   5  -2   6        0.11       17.89     29.86 o 
   6  -2   6      619.80      619.99     41.12 o 
   7  -2   6        0.42        7.99     39.53 o 
   8  -2   6       64.03      120.29     71.39 o 
  -9  -1   6      612.39      537.87     58.49 o 
  -8  -1   6        2.04       24.53     25.65 o 
  -7  -1   6      569.78      556.31     26.06 o 
  -6  -1   6      858.75      795.34     25.05 o 
  -5  -1   6       14.81        9.70     13.13 o 
  -4  -1   6       94.16       77.04      9.81 o 
  -3  -1   6      122.60      103.53      7.33 o 
  -2  -1   6       33.49       28.28      6.95 o 
  -1  -1   6      369.64      384.65     10.53 o 
   0  -1   6      230.08      253.48      9.58 o 
   1  -1   6      833.18      852.73     14.43 o 
   2  -1   6      203.82      213.46     16.79 o 
   3  -1   6       15.35       15.03     22.13 o 
   4  -1   6      219.64      200.07     25.39 o 
   5  -1   6     1408.22     1286.78     35.75 o 
   6  -1   6       52.48       62.09     36.70 o 
   7  -1   6       82.87       66.68     41.90 o 
   8  -1   6        2.04        4.21     68.96 o 
  -9   0   6       24.92       39.96     55.54 o 
  -8   0   6      210.82      227.40     33.82 o 
  -7   0   6        4.07       11.57     27.90 o 
  -6   0   6       27.15       30.99      8.31 o 
  -5   0   6       23.43       17.69     12.35 o 
  -4   0   6      357.93      363.04     11.69 o 
  -3   0   6     1180.84     1166.43     15.12 o 
  -2   0   6       71.58       53.44     14.95 o 
  -1   0   6        3.09        8.83     10.27 o 
   0   0   6      581.14      563.61     11.43 o 
   1   0   6        2.26        0.00     13.53 o 
   2   0   6       37.88       26.06     20.20 o 
   3   0   6       61.10       58.23     23.03 o 
   4   0   6       10.06        6.29     27.18 o 
   5   0   6        0.15       18.01     30.07 o 
   6   0   6      188.50      193.03     32.37 o 
   7   0   6       32.18       57.97     35.75 o 
  -9   1   6      169.83      163.11     55.43 o 
  -8   1   6        0.55        3.32     31.54 o 
  -7   1   6      816.41      818.71     33.96 o 
  -6   1   6       29.26        7.30     24.64 o 
  -5   1   6       62.81       61.03     16.85 o 
  -4   1   6      290.24      231.15     13.33 o 
  -3   1   6      985.49     1067.17     19.74 o 
  -2   1   6     7575.10     7649.70     53.81 o 
  -1   1   6      137.30      127.62     10.30 o 
   0   1   6      111.97      105.98     10.56 o 
   1   1   6      572.92      585.86     17.02 o 
   2   1   6       50.98       55.80     26.08 o 
   3   1   6      139.62      130.10     24.84 o 
   4   1   6       32.15       27.90     28.59 o 
   5   1   6      171.57      137.14     27.87 o 
   6   1   6       65.32       72.34     39.30 o 
   7   1   6       11.60        0.00     42.36 o 
  -9   2   6      308.35      318.35     37.97 o 
  -8   2   6      447.63      423.26     34.19 o 
  -7   2   6        1.77        0.00     28.91 o 
  -6   2   6       27.93       29.20     24.67 o 
  -5   2   6     1031.69     1021.38     20.69 o 
  -4   2   6        3.31        0.00      7.44 o 
  -3   2   6        7.37        0.00     31.42 o 
  -1   2   6        0.73        0.00     13.97 o 
   0   2   6      171.38      163.69     12.26 o 
   1   2   6     1532.64     1515.57     21.41 o 
   2   2   6       94.13       82.47     42.79 o 
   3   2   6      173.58      182.65     30.73 o 
   4   2   6       37.04       42.01     37.28 o 
   5   2   6      127.28      108.03     36.36 o 
   6   2   6      393.65      409.15     39.50 o 
   7   2   6       70.56       65.12     46.17 o 
  -9   3   6        7.59       35.17     46.89 o 
  -8   3   6       34.45       47.47     32.32 o 
  -7   3   6      121.52      115.59     30.27 o 
  -6   3   6      327.54      328.56     27.21 o 
  -5   3   6      349.78      374.90     18.93 o 
  -4   3   6      119.94      165.54     13.50 o 
  -3   3   6      713.04      681.36     18.99 o 
  -2   3   6     6483.17     6823.43     52.75 o 
  -1   3   6      603.43      649.07     12.06 o 
   0   3   6       89.55       82.18     12.96 o 
   1   3   6      828.34      821.45     16.39 o 
   2   3   6        2.03       22.79     47.26 o 
   3   3   6       68.35       80.85     35.40 o 
   4   3   6      530.15      496.46     37.05 o 
   5   3   6       59.21       81.40     38.66 o 
   6   3   6        0.81       20.20     41.67 o 
  -9   4   6      160.20      171.97     37.42 o 
  -8   4   6      151.55      174.60     32.26 o 
  -7   4   6       88.66      103.56     30.96 o 
  -6   4   6      379.20      322.53     29.34 o 
  -5   4   6      726.55      719.10     19.22 o 
  -4   4   6       34.45       22.56     18.52 o 
  -3   4   6      662.31      785.90     19.27 o 
  -2   4   6      637.35      637.85     17.77 o 
  -1   4   6      722.77      739.82     14.72 o 
   0   4   6      149.57      134.11     13.16 o 
   1   4   6      135.97      112.24     14.72 o 
   2   4   6       35.42       49.37     55.46 o 
   3   4   6      255.45      250.74     39.62 o 
   4   4   6      172.92      170.24     35.84 o 
   5   4   6       97.31       98.28     39.39 o 
   6   4   6      186.17      198.17     42.62 o 
  -9   5   6       51.09       77.01     35.84 o 
  -8   5   6       32.76       25.51     34.71 o 
  -7   5   6      295.75      293.16     32.14 o 
  -6   5   6      618.12      586.92     21.50 o 
  -5   5   6        5.66       13.56     19.56 o 
  -4   5   6      737.87      774.82     45.82 o 
  -3   5   6       84.88       82.09     19.56 o 
  -2   5   6       35.27       31.71     15.73 o 
  -1   5   6      212.99      156.36     16.33 o 
   0   5   6      166.74      165.77     12.96 o 
   1   5   6      396.49      389.30     18.41 o 
   2   5   6      262.31      291.74     60.07 o 
   3   5   6       24.54        0.06     59.93 o 
   4   5   6        3.62        0.00     53.55 o 
   5   5   6        5.35        0.00     42.62 o 
  -9   6   6      402.86      377.01     41.26 o 
  -8   6   6      456.63      460.63     36.59 o 
  -7   6   6       99.26       94.53     32.95 o 
  -6   6   6      102.14      117.78     30.30 o 
  -5   6   6      482.45      426.72     33.04 o 
  -4   6   6      799.57      764.00     30.27 o 
  -3   6   6      382.94      387.34     22.77 o 
  -2   6   6      161.44      178.55     16.33 o 
  -1   6   6       22.16       22.36     14.66 o 
   0   6   6        9.10       13.82     31.13 o 
   1   6   6       70.92      110.68     33.73 o 
   2   6   6     1014.23      951.93     67.75 o 
   3   6   6      200.66      177.16     67.32 o 
   4   6   6      242.50      203.36     45.24 o 
   5   6   6        5.92        6.09     51.13 o 
  -9   7   6      157.39      154.69     40.31 o 
  -8   7   6        1.64       33.90     34.57 o 
  -7   7   6      198.05      217.94     33.87 o 
  -6   7   6       20.89       20.66     32.14 o 
  -5   7   6      324.59      309.11     33.70 o 
  -4   7   6      650.44      631.30     41.52 o 
  -3   7   6       13.27       11.14     18.29 o 
  -2   7   6     1996.96     1878.67     22.07 o 
  -1   7   6      817.69      848.51     37.45 o 
   0   7   6       47.90       47.87     35.87 o 
   1   7   6        0.87        0.00     35.00 o 
   2   7   6       70.98       51.22     61.40 o 
   3   7   6       68.47       74.18     42.21 o 
   4   7   6       16.82       22.65     46.40 o 
  -9   8   6       80.55       53.93     40.92 o 
  -8   8   6       11.44       12.12     47.26 o 
  -7   8   6       48.34       38.29     34.86 o 
  -6   8   6      159.21      213.69     33.90 o 
  -5   8   6      303.96      265.57     31.94 o 
  -4   8   6      362.45      349.37     26.14 o 
  -3   8   6        0.68        0.00     17.72 o 
  -2   8   6      197.20      194.79     34.77 o 
  -1   8   6      179.81      154.86     36.21 o 
   0   8   6        5.22       19.59     56.09 o 
   1   8   6       33.86       24.38     38.98 o 
   2   8   6      504.82      512.71     72.89 o 
   3   8   6      133.69      120.70     43.31 o 
  -9   9   6       49.92       54.56     40.94 o 
  -8   9   6      143.67      149.98     38.61 o 
  -7   9   6       73.23       71.18     36.70 o 
  -6   9   6       24.04       21.76     34.45 o 
  -5   9   6      174.42      156.65     42.76 o 
  -4   9   6      102.74      119.28     21.06 o 
  -3   9   6      238.12      234.50     34.94 o 
  -2   9   6      107.12       74.59     33.82 o 
  -1   9   6        3.42        0.00     55.23 o 
   0   9   6       13.39       25.51     64.20 o 
   1   9   6       33.59       43.22     39.16 o 
   2   9   6        0.67       12.32     69.63 o 
  -8  10   6        0.01       15.03     39.96 o 
  -7  10   6        0.85       24.30     37.57 o 
  -4  10   6      160.22      194.04     35.35 o 
  -3  10   6      135.85      160.78     36.47 o 
  -2  10   6       11.39        0.00     46.57 o 
  -1  10   6        4.49       35.89     62.07 o 
   0  10   6      123.74      119.92     41.46 o 
   1  10   6        0.68        0.20     42.79 o 
  -7  11   6      172.63      209.74     32.86 o 
  -6  11   6       71.64      101.54     36.90 o 
  -5  11   6      359.06      373.06     39.76 o 
  -4  11   6      136.32      166.43     38.55 o 
  -3  11   6       34.04       55.05     37.77 o 
  -2  11   6        4.62        9.61     37.37 o 
  -1  11   6        0.16        7.04     41.98 o 
   0  11   6       12.02       35.06     43.43 o 
  -6  12   6       25.47       28.62     40.02 o 
  -5  12   6        0.01       19.22     58.72 o 
  -4  12   6        5.17       24.30     53.15 o 
  -3  12   6      266.24      303.95     43.60 o 
  -2  12   6       16.50       12.26     43.11 o 
  -1  12   6       90.46      109.70     45.39 o 
   0 -14   7       19.64       31.22     68.67 o 
   1 -14   7       27.37       40.19     39.65 o 
   2 -14   7      190.52      201.32     42.50 o 
   4 -14   7       45.50       32.78     56.81 o 
   5 -14   7        8.47       35.84     58.98 o 
  -2 -13   7       12.29       58.92     77.10 o 
  -1 -13   7        9.57       63.71     66.62 o 
   0 -13   7      161.50      142.08     63.02 o 
   1 -13   7       67.85       54.85     37.02 o 
   2 -13   7        7.32       23.69     49.43 o 
   3 -13   7        0.12        0.00     51.71 o 
   4 -13   7       89.77      131.92     54.07 o 
   5 -13   7        3.35       17.80     55.75 o 
   6 -13   7        5.67        0.00     60.10 o 
  -3 -12   7        8.22       32.52     69.68 o 
  -2 -12   7        8.97       51.33     69.48 o 
  -1 -12   7       77.78       74.79     62.21 o 
   0 -12   7       25.35       18.15     55.37 o 
   1 -12   7      127.77      132.44     35.69 o 
   2 -12   7      256.96      231.27     31.34 o 
   3 -12   7      176.44      171.19     48.07 o 
   4 -12   7      360.26      366.56     38.40 o 
   5 -12   7       72.49      100.04     37.54 o 
   6 -12   7       73.39       89.77     29.75 o 
   7 -12   7       90.26      105.35     32.20 o 
  -4 -11   7       47.10       31.25     77.21 o 
  -3 -11   7       76.62      149.96     69.68 o 
  -2 -11   7       23.70       29.32     62.01 o 
  -1 -11   7       72.67       66.08     29.37 o 
   0 -11   7      813.48      767.17     34.08 o 
   1 -11   7       44.50       50.15     24.73 o 
   2 -11   7       11.22       23.72     29.75 o 
   3 -11   7       18.23        9.18     21.21 o 
   4 -11   7      446.33      448.68     26.23 o 
   5 -11   7       44.70       40.80     25.88 o 
   6 -11   7       61.05       67.63     29.00 o 
   7 -11   7       29.82       35.92     31.48 o 
  -5 -10   7      110.26       79.00     79.26 o 
  -4 -10   7       84.89      121.85     68.24 o 
  -3 -10   7        3.11        0.00     63.74 o 
  -2 -10   7        3.19        9.78     26.83 o 
  -1 -10   7       31.98        5.86     28.91 o 
   0 -10   7      181.36      158.55     30.38 o 
   1 -10   7      586.82      572.32     13.79 o 
   2 -10   7      238.65      207.03     25.62 o 
   3 -10   7      699.21      685.17     22.16 o 
   4 -10   7      231.39      217.50     24.21 o 
   5 -10   7        3.25        9.44     25.28 o 
   6 -10   7      133.82      143.75     28.51 o 
   7 -10   7        0.01       39.36     47.81 o 
   8 -10   7        0.58       13.01     42.70 o 
  -4  -9   7      100.81      131.17     32.81 o 
  -3  -9   7       41.29       64.46     28.51 o 
  -2  -9   7       85.68       95.71     26.57 o 
  -1  -9   7      304.33      299.33     30.38 o 
   0  -9   7     1908.76     1930.60     31.42 o 
   1  -9   7       98.95       93.03      7.30 o 
   2  -9   7       39.38       31.13     12.70 o 
   3  -9   7       98.71       92.36     18.93 o 
   4  -9   7       35.47       31.77     22.97 o 
   5  -9   7       75.24       81.14     25.91 o 
   6  -9   7       15.53       23.11     27.53 o 
   7  -9   7       93.58       76.49     30.61 o 
   8  -9   7      131.40      163.11     33.62 o 
  -6  -8   7        8.65       25.07     69.97 o 
  -5  -8   7       11.23       26.98     34.80 o 
  -4  -8   7       12.21        8.77     30.70 o 
  -3  -8   7      381.69      429.61     31.74 o 
  -2  -8   7      575.29      640.22     30.35 o 
  -1  -8   7      696.85      726.26     29.06 o 
   0  -8   7      210.23      224.98     24.12 o 
   1  -8   7      642.56      643.30     12.12 o 
   2  -8   7      285.96      287.10     13.30 o 
   3  -8   7      398.58      394.15     20.08 o 
   4  -8   7      430.09      406.67     25.02 o 
   5  -8   7       33.80       30.12     32.92 o 
   6  -8   7      118.48      118.91     34.51 o 
   7  -8   7       53.40       44.75     36.70 o 
   8  -8   7        0.02        0.00     40.37 o 
  -6  -7   7        0.53       22.71     37.25 o 
  -5  -7   7       60.03       79.67     33.24 o 
  -4  -7   7     1489.88     1541.79     41.69 o 
  -3  -7   7      664.65      666.13     32.23 o 
  -2  -7   7       37.82       20.28      9.09 o 
  -1  -7   7      225.83      267.54     25.71 o 
   0  -7   7      340.73      326.14     18.52 o 
   1  -7   7      165.03      154.77      8.02 o 
   2  -7   7        3.23        0.95     13.10 o 
   3  -7   7      341.45      360.19     25.62 o 
   4  -7   7       35.68       42.42     30.56 o 
   5  -7   7       10.40       10.36     50.55 o 
   6  -7   7       46.22       47.38     34.71 o 
   7  -7   7      173.81      163.14     38.38 o 
   8  -7   7      108.87      116.37     41.32 o 
  -7  -6   7        5.03       17.95     38.66 o 
  -6  -6   7       26.51       41.09     47.61 o 
  -5  -6   7       32.65       58.03     32.61 o 
  -4  -6   7       15.22       21.21     31.39 o 
  -3  -6   7      317.90      324.93     15.44 o 
  -2  -6   7       61.37       44.03      6.67 o 
  -1  -6   7      666.26      690.36     17.89 o 
   0  -6   7     1367.09     1252.96     21.41 o 
   1  -6   7     1373.75     1385.84     15.58 o 
   2  -6   7      188.21      221.98     15.24 o 
   3  -6   7     1264.89     1194.56     28.94 o 
   4  -6   7     2186.79     2207.06     42.94 o 
   5  -6   7      159.98      167.59     33.79 o 
   6  -6   7       27.77       30.27     34.91 o 
   7  -6   7        0.22       23.66     37.40 o 
   8  -6   7       33.10        0.87     40.17 o 
  -7  -5   7       46.29       48.62     56.38 o 
  -6  -5   7      308.45      299.68     36.21 o 
  -5  -5   7        0.99       10.39     32.86 o 
  -4  -5   7      277.26      315.46     21.32 o 
  -3  -5   7       76.61       89.22     13.71 o 
  -2  -5   7      203.57      204.95     10.07 o 
  -1  -5   7      226.92      217.68     13.79 o 
   0  -5   7      673.45      601.21     16.94 o 
   1  -5   7     1068.27     1092.94     14.69 o 
   2  -5   7      124.53      126.64     14.98 o 
   3  -5   7      180.01      185.21     18.50 o 
   4  -5   7        1.39       15.55     44.35 o 
   5  -5   7        0.26        6.41     32.37 o 
   6  -5   7      163.43      133.88     36.24 o 
   7  -5   7      158.50      225.64     39.41 o 
   8  -5   7      158.58      214.93     42.47 o 
  -8  -4   7        2.09        7.27     51.10 o 
  -7  -4   7       68.76       87.11     51.22 o 
  -6  -4   7       17.91       19.59     47.58 o 
  -5  -4   7      192.53      185.13     16.56 o 
  -4  -4   7        5.44       12.96     12.38 o 
  -3  -4   7      492.66      490.38     10.13 o 
  -2  -4   7       19.37        7.56      7.42 o 
  -1  -4   7      946.30      966.07     13.82 o 
   0  -4   7     1325.00     1275.04     10.73 o 
   1  -4   7      428.25      429.21     10.79 o 
   2  -4   7      115.98      108.26     15.38 o 
   3  -4   7     1410.36     1318.66     22.97 o 
   4  -4   7     2492.52     2481.72     42.16 o 
   5  -4   7        3.80       16.59     33.70 o 
   6  -4   7      130.40      110.66     37.05 o 
   7  -4   7       24.64       57.22     61.52 o 
   8  -4   7        5.30        7.53     42.65 o 
  -8  -3   7        8.83       30.35     35.43 o 
  -7  -3   7      142.78      160.05     33.53 o 
  -6  -3   7     1087.00     1103.53     35.17 o 
  -5  -3   7       60.54       62.50     13.42 o 
  -4  -3   7       60.23       58.23      9.87 o 
  -3  -3   7       38.42       29.46      6.15 o 
  -2  -3   7      142.50      151.46      9.38 o 
  -1  -3   7       23.06       20.34      6.72 o 
   0  -3   7      915.31      933.46     11.40 o 
   1  -3   7      211.60      270.65     12.12 o 
   2  -3   7       52.09       39.76     17.83 o 
   3  -3   7      284.55      283.41     22.77 o 
   4  -3   7     1251.33     1280.43     37.19 o 
   5  -3   7     2031.71     1987.01     43.89 o 
   6  -3   7      164.23      130.82     36.39 o 
   7  -3   7        4.19       12.87     42.10 o 
   8  -3   7       33.34       46.48     71.76 o 
  -9  -2   7       49.42      104.54     57.79 o 
  -8  -2   7       52.14       74.76     35.12 o 
  -7  -2   7      180.86      167.41     31.57 o 
  -6  -2   7      258.03      278.99     29.55 o 
  -5  -2   7      313.62      296.51     10.68 o 
  -4  -2   7       84.66       87.43      7.24 o 
  -3  -2   7       66.31      108.95     14.17 o 
  -2  -2   7     1332.45     1345.44     12.49 o 
  -1  -2   7      266.76      277.43      7.56 o 
   0  -2   7     6308.89     6454.68     28.19 o 
   1  -2   7      731.92      778.46     15.61 o 
   2  -2   7        0.06        0.00     22.36 o 
   3  -2   7      777.79      754.05     24.73 o 
   4  -2   7     1698.88     1691.89     39.18 o 
   5  -2   7        0.08       14.20     31.10 o 
   6  -2   7       32.12       36.62     39.36 o 
   7  -2   7       48.44       42.10     42.65 o 
  -9  -1   7      325.06      307.93     59.50 o 
  -8  -1   7       12.94        0.00     45.24 o 
  -7  -1   7      660.84      714.40     25.85 o 
  -6  -1   7      247.07      227.02     20.75 o 
  -5  -1   7       59.15       50.84     12.06 o 
  -4  -1   7      100.43      117.49     10.30 o 
  -3  -1   7      494.84      445.05     11.28 o 
  -2  -1   7      404.73      441.70     11.69 o 
  -1  -1   7       84.44       97.21      8.54 o 
   0  -1   7     2172.01     2284.93     15.58 o 
   1  -1   7     2152.72     2158.90     26.20 o 
   2  -1   7      159.14      125.14     16.79 o 
   3  -1   7      104.43       73.87     23.86 o 
   4  -1   7      217.87      221.14     25.42 o 
   5  -1   7       39.62       48.30     29.34 o 
   7  -1   7     1011.48      978.16     50.52 o 
  -9   0   7      199.50      174.86     55.92 o 
  -8   0   7       28.65       17.95     48.97 o 
  -7   0   7      151.07      134.81     28.19 o 
  -6   0   7      394.81      352.86     24.99 o 
  -5   0   7      164.08      173.33     16.19 o 
  -4   0   7       43.47       38.43     10.82 o 
  -3   0   7      922.99      905.73     13.13 o 
  -2   0   7      701.76      630.46     21.55 o 
  -1   0   7     1655.85     1689.18     15.67 o 
   0   0   7      146.94      136.71     10.33 o 
   1   0   7      149.71      164.15     16.13 o 
   2   0   7      222.00      224.89     22.94 o 
   3   0   7       46.20       65.04     25.62 o 
   4   0   7       26.53       22.59     26.83 o 
   5   0   7       47.97       13.71     27.84 o 
   6   0   7       51.09       10.99     41.26 o 
   7   0   7       19.91       35.58     43.83 o 
  -9   1   7        6.90       21.70     54.19 o 
  -8   1   7        2.97        3.58     30.41 o 
  -7   1   7      102.02       92.25     27.01 o 
  -6   1   7       36.79       28.05     18.67 o 
  -5   1   7      559.45      578.47     18.01 o 
  -4   1   7      606.27      626.89     12.26 o 
  -3   1   7       37.23       16.79     21.18 o 
  -2   1   7      124.77      134.37      8.22 o 
  -1   1   7      142.79      186.05     10.88 o 
   0   1   7     1450.84     1480.48     17.14 o 
   1   1   7     1567.81     1445.31     24.21 o 
   2   1   7       15.60       20.28     39.16 o 
   3   1   7       39.83       37.45     27.35 o 
   4   1   7     1385.29     1303.83     44.18 o 
   5   1   7       57.26       68.04     36.15 o 
   6   1   7        1.42        5.77     55.63 o 
   7   1   7      479.27      525.49     49.37 o 
  -8   2   7      133.62      135.56     30.70 o 
  -7   2   7      358.71      361.83     29.55 o 
  -6   2   7     2673.50     2611.62     29.14 o 
  -5   2   7      856.66      837.03     18.96 o 
  -4   2   7      383.17      343.71      8.69 o 
  -3   2   7     2243.24     1986.38     21.47 o 
  -2   2   7     4554.72     4807.45     30.59 o 
  -1   2   7      244.76      272.35     11.89 o 
   0   2   7        1.37        6.93     12.64 o 
   1   2   7       18.51       14.69     15.67 o 
   2   2   7       24.38       28.68     47.41 o 
   3   2   7       10.75       26.26     30.47 o 
   4   2   7        8.13       43.97     38.17 o 
   5   2   7       30.59       14.66     34.86 o 
   6   2   7       10.94       27.93     37.51 o 
  -8   3   7      477.05      462.36     33.73 o 
  -7   3   7      195.94      189.23     29.84 o 
  -6   3   7      216.13      215.54     20.49 o 
  -5   3   7      196.82      204.14     11.43 o 
  -4   3   7        7.56       18.06     13.76 o 
  -3   3   7        7.17        8.74     14.31 o 
  -2   3   7      809.92      872.95     19.65 o 
  -1   3   7      132.02       90.26     10.79 o 
   0   3   7      190.17      182.79     14.69 o 
   1   3   7      590.40      588.97     18.41 o 
   2   3   7       41.08       14.57     50.15 o 
   3   3   7      254.89      207.32     36.33 o 
   4   3   7      214.90      257.84     38.64 o 
   5   3   7       33.82       31.42     36.90 o 
   6   3   7      245.57      269.27     43.25 o 
  -9   4   7        7.64        6.87     46.20 o 
  -8   4   7       28.20       33.90     31.94 o 
  -7   4   7       25.60       17.37     29.32 o 
  -6   4   7     3223.08     3096.80     31.97 o 
  -5   4   7      288.79      281.44     16.79 o 
  -4   4   7        1.25        0.00     15.67 o 
  -3   4   7      433.87      362.52     20.17 o 
  -2   4   7       26.68       30.24     16.07 o 
  -1   4   7     2593.92     2685.77     22.16 o 
   0   4   7      413.13      408.03     16.04 o 
   1   4   7       14.75       16.59     18.55 o 
   2   4   7      124.56      146.12     57.39 o 
   3   4   7       66.72       28.71     55.83 o 
   4   4   7       63.37       61.75     41.55 o 
   5   4   7       18.87       32.81     39.70 o 
  -9   5   7      110.27       76.32     36.85 o 
  -8   5   7      103.10      101.19     34.13 o 
  -7   5   7       16.68       21.87     30.47 o 
  -6   5   7        0.42        0.00     27.99 o 
  -5   5   7        4.90        4.24     18.32 o 
  -4   5   7      160.57      181.26     23.57 o 
  -3   5   7      525.41      541.77     23.63 o 
  -2   5   7      132.62      112.33     17.37 o 
  -1   5   7      386.36      374.35     20.37 o 
   0   5   7       43.22       35.87     14.28 o 
   1   5   7      379.80      340.42     19.85 o 
   2   5   7      264.79      291.66     61.34 o 
   3   5   7      154.79      136.16     62.33 o 
   4   5   7      170.65      241.51     39.53 o 
   5   5   7      114.53      102.87     46.37 o 
  -9   6   7       29.49       69.19     37.94 o 
  -8   6   7       52.04       55.11     33.73 o 
  -7   6   7      219.47      213.92     32.06 o 
  -6   6   7      835.41      840.58     36.04 o 
  -5   6   7      252.86      259.14     32.17 o 
  -4   6   7      144.43      124.10     24.01 o 
  -3   6   7      791.87      759.61     22.71 o 
  -2   6   7      491.37      531.78     15.67 o 
  -1   6   7     2460.68     2429.84     27.41 o 
   0   6   7      484.85      502.90     36.21 o 
   1   6   7      182.61      173.96     37.91 o 
   3   6   7       31.97       30.56     62.44 o 
   4   6   7       88.20       97.35     40.51 o 
  -9   7   7       53.83       55.00     37.86 o 
  -8   7   7       22.67       47.03     34.83 o 
  -7   7   7      112.39       94.56     34.11 o 
  -6   7   7        1.43        5.97     32.61 o 
  -5   7   7        7.24        5.11     28.45 o 
  -4   7   7      440.74      442.33     26.20 o 
  -3   7   7      703.20      700.72     22.33 o 
  -2   7   7      691.29      688.43     19.51 o 
  -1   7   7       45.20       42.21     33.59 o 
   0   7   7      701.63      662.81     40.57 o 
   1   7   7     1375.66     1437.98     46.83 o 
   2   7   7      190.00      193.27     69.08 o 
   3   7   7        7.78        7.21     69.39 o 
   4   7   7      105.42      108.69     47.12 o 
  -9   8   7      128.49      130.31     40.34 o 
  -8   8   7      293.70      298.58     38.90 o 
  -7   8   7        0.08       12.06     52.80 o 
  -6   8   7        2.91        6.93     33.10 o 
  -5   8   7       41.69       31.94     37.97 o 
  -4   8   7       12.93       15.03     21.03 o 
  -3   8   7      317.63      313.21     19.59 o 
  -2   8   7      149.13      141.07     34.77 o 
  -1   8   7      692.57      659.87     39.91 o 
   0   8   7       72.27       53.90     37.31 o 
   1   8   7      120.02       98.51     39.70 o 
   2   8   7        8.41       45.91     68.12 o 
   3   8   7       21.25       54.62     45.04 o 
  -8   9   7        1.28        0.00     50.84 o 
  -7   9   7       17.76       13.71     51.16 o 
  -6   9   7        0.83        0.00     40.86 o 
  -5   9   7      152.65      154.69     27.67 o 
  -4   9   7      209.73      205.79     33.73 o 
  -3   9   7      489.54      469.11     36.99 o 
  -2   9   7      558.62      618.58     40.08 o 
  -1   9   7      294.02      334.65     41.46 o 
   0   9   7        0.91        9.90     48.85 o 
   1   9   7       85.02      133.19     44.20 o 
   2   9   7        2.78        0.00     77.73 o 
  -8  10   7       84.31       83.01     43.19 o 
  -7  10   7      141.86      170.41     40.83 o 
  -6  10   7      189.60      179.27     35.84 o 
  -5  10   7       93.94       74.07     36.13 o 
  -4  10   7        4.23        1.76     36.30 o 
  -3  10   7       82.50      122.00     36.85 o 
  -2  10   7      137.73      143.78     40.02 o 
  -1  10   7       69.11       13.68     39.53 o 
   0  10   7        3.76       17.34     40.94 o 
   1  10   7       23.58       32.29     78.54 o 
  -7  11   7        1.33        3.26     56.21 o 
  -6  11   7      322.11      372.77     39.82 o 
  -5  11   7        6.73       31.10     38.12 o 
  -4  11   7        1.37        0.40     38.03 o 
  -3  11   7      221.69      220.79     41.46 o 
  -2  11   7      211.73      250.22     44.52 o 
  -1  11   7        0.25        2.94     43.63 o 
   0  11   7      133.98      161.81     48.27 o 
  -6  12   7       10.37       19.88     41.75 o 
  -5  12   7       73.01       94.56     41.90 o 
  -4  12   7       33.22       33.50     40.31 o 
  -3  12   7       41.84       50.90     42.88 o 
  -2  12   7       72.14      109.42     45.56 o 
   0 -14   8        1.80        2.37     40.14 o 
   1 -14   8      221.13      206.45     42.73 o 
   2 -14   8       32.69       18.24     40.19 o 
   3 -14   8        9.13        5.25     53.09 o 
   4 -14   8       61.12       47.96     55.14 o 
   5 -14   8        2.09       13.42     59.99 o 
  -1 -13   8       16.33       36.99     69.91 o 
   0 -13   8       17.46       12.00     37.22 o 
   1 -13   8       48.59       35.95     35.89 o 
   2 -13   8      161.67      148.51     51.39 o 
   3 -13   8      161.69      148.22     51.33 o 
   4 -13   8        0.09       14.98     37.19 o 
   5 -13   8       39.66       74.33     39.59 o 
   6 -13   8       20.46       39.36     42.33 o 
  -3 -12   8        0.00       14.60     74.10 o 
  -2 -12   8        1.68        8.92     63.33 o 
  -1 -12   8       41.81       72.54     59.06 o 
   0 -12   8       88.83       63.42     34.05 o 
   1 -12   8       20.36       14.57     25.71 o 
   2 -12   8       24.70        4.47     30.30 o 
   3 -12   8        0.21       16.65     32.81 o 
   4 -12   8       52.54       29.60     35.87 o 
   5 -12   8      144.20      125.54     38.84 o 
   6 -12   8        8.44        1.04     39.27 o 
  -4 -11   8        7.23       20.66     70.26 o 
  -3 -11   8        0.37        0.00     63.68 o 
  -2 -11   8       35.08       30.70     58.05 o 
  -1 -11   8        2.10        9.52     31.05 o 
   0 -11   8       92.99      104.65     25.05 o 
   1 -11   8       80.49       76.03     28.25 o 
   2 -11   8      715.05      739.01     34.25 o 
   3 -11   8        0.06        0.00     32.43 o 
   4 -11   8       99.75       94.99     23.78 o 
   5 -11   8       60.98       47.47     26.17 o 
   6 -11   8        9.67        9.87     28.91 o 
   7 -11   8        8.81       14.86     38.17 o 
  -5 -10   8       78.53       75.92     75.97 o 
  -4 -10   8      144.44       91.18     68.82 o 
  -3 -10   8       24.89       15.55     29.60 o 
  -2 -10   8      161.04      117.96     28.88 o 
  -1 -10   8        5.59        7.73     30.76 o 
   0 -10   8      182.54      151.02     23.34 o 
   1 -10   8      541.95      551.06     31.19 o 
   2 -10   8      462.76      456.59     27.47 o 
   3 -10   8      422.99      425.28     20.57 o 
   4 -10   8       10.82        7.59     22.54 o 
   5 -10   8      105.55      109.27     26.52 o 
   6 -10   8       89.25      114.44     29.55 o 
   7 -10   8        6.81       29.75     31.94 o 
  -5  -9   8       42.18       45.62     67.92 o 
  -4  -9   8      126.68      109.39     32.63 o 
  -3  -9   8       27.48       18.90     29.09 o 
  -2  -9   8        0.03        4.53     32.52 o 
  -1  -9   8      411.33      452.14     33.38 o 
   0  -9   8       31.08       22.94     25.10 o 
   1  -9   8       54.95       56.41     22.94 o 
   2  -9   8     1553.29     1574.69     17.49 o 
   3  -9   8        4.91        9.55     18.96 o 
   4  -9   8      211.29      195.80     24.01 o 
   5  -9   8        0.01       10.50     30.56 o 
   6  -9   8       91.68       75.25     28.13 o 
   7  -9   8      109.67      115.30     30.90 o 
  -6  -8   8      122.27      138.12     40.11 o 
  -5  -8   8       29.47       37.89     36.15 o 
  -4  -8   8       28.27       24.47     31.28 o 
  -3  -8   8      752.38      741.75     34.42 o 
  -2  -8   8       28.57       43.71     27.09 o 
  -1  -8   8        3.47        0.92     18.81 o 
   0  -8   8        6.97        9.55     18.50 o 
   1  -8   8      410.76      365.76     22.77 o 
   2  -8   8        2.12        0.26     15.58 o 
   3  -8   8      830.28      843.35     22.88 o 
   4  -8   8      687.91      680.70     36.41 o 
   5  -8   8        9.75       19.16     32.89 o 
   6  -8   8       39.72       37.28     35.98 o 
   7  -8   8       87.42       85.03     39.50 o 
   8  -8   8      179.25      194.53     44.64 o 
  -6  -7   8      104.70       99.40     38.00 o 
  -5  -7   8      144.78      153.65     35.92 o 
  -4  -7   8        9.63       28.71     30.59 o 
  -3  -7   8      144.62      114.46     15.35 o 
  -2  -7   8      914.58      949.62     30.61 o 
  -1  -7   8     2289.50     2179.61     26.81 o 
   0  -7   8      265.31      243.10     18.99 o 
   1  -7   8      110.41      105.98      7.62 o 
   2  -7   8      364.86      368.44     24.47 o 
   3  -7   8        6.55       18.58     24.87 o 
   4  -7   8      592.23      604.99     35.87 o 
   5  -7   8        0.02       16.48     33.30 o 
   6  -7   8      110.30      118.73     35.89 o 
   7  -7   8      256.78      254.15     41.23 o 
   8  -7   8        1.14       29.43     43.80 o 
  -7  -6   8       12.47       23.60     39.39 o 
  -6  -6   8      263.79      331.07     36.56 o 
  -5  -6   8      107.99      102.17     32.55 o 
  -4  -6   8       71.24       67.89     20.17 o 
  -3  -6   8     1071.69     1101.85     21.81 o 
  -2  -6   8       11.19        0.00     22.94 o 
  -1  -6   8       64.48       81.86     14.83 o 
   0  -6   8     1842.05     1870.56     23.80 o 
   1  -6   8       14.41        9.95     11.63 o 
   2  -6   8        0.82        5.31     21.64 o 
   3  -6   8      749.76      690.91     28.16 o 
   4  -6   8        1.72        7.16     30.99 o 
   5  -6   8        3.58        9.06     45.10 o 
   6  -6   8      249.82      240.67     37.02 o 
   7  -6   8      160.61      153.88     40.02 o 
   8  -6   8      136.17      167.44     43.19 o 
  -7  -5   8       13.24       10.59     27.93 o 
  -6  -5   8      211.99      216.41     26.40 o 
  -5  -5   8        0.45       11.95     31.48 o 
  -4  -5   8      291.26      294.60     13.76 o 
  -3  -5   8      166.21      168.10     10.70 o 
  -2  -5   8      339.58      294.57      8.02 o 
  -1  -5   8      411.51      398.19     14.54 o 
   0  -5   8     2423.35     2570.33     24.47 o 
   1  -5   8      314.74      330.21     11.54 o 
   2  -5   8        5.47       10.59     15.61 o 
   3  -5   8      225.21      209.80     20.26 o 
   4  -5   8      471.61      472.26     26.08 o 
   5  -5   8       30.15       31.71     26.32 o 
   6  -5   8      110.47       92.13     37.25 o 
   7  -5   8       21.35       22.91     38.43 o 
   8  -5   8        1.76       23.37     69.51 o 
  -8  -4   8      310.81      275.73     37.91 o 
  -7  -4   8       11.15       12.21     32.09 o 
  -6  -4   8      183.03      201.49     25.33 o 
  -5  -4   8      145.29      152.44     23.29 o 
  -4  -4   8      110.92      129.18     11.02 o 
  -3  -4   8      607.89      609.78      8.86 o 
  -2  -4   8        1.87       21.67      6.72 o 
  -1  -4   8      148.33      150.94      6.41 o 
   0  -4   8      508.25      588.11      9.61 o 
   1  -4   8       12.31       12.38     10.07 o 
   2  -4   8      546.45      549.01     18.41 o 
   3  -4   8     1826.79     1852.50     30.96 o 
   4  -4   8        0.02        5.80     38.87 o 
   5  -4   8       91.50       61.55     34.86 o 
   6  -4   8      365.69      353.93     39.04 o 
   7  -4   8       19.63       22.02     64.00 o 
   8  -4   8       32.07       55.75     74.01 o 
  -8  -3   8       30.29       26.69     34.77 o 
  -7  -3   8      478.98      439.05     34.28 o 
  -6  -3   8      188.82      186.57     28.85 o 
  -5  -3   8       24.24       29.92     10.65 o 
  -4  -3   8      573.48      551.89     12.61 o 
  -3  -3   8       75.41       56.01     11.43 o 
  -2  -3   8       21.06       19.13     10.21 o 
  -1  -3   8      322.81      329.00      7.73 o 
   0  -3   8      248.11      272.79      9.87 o 
   1  -3   8      604.86      572.18     13.94 o 
   2  -3   8      283.61      286.29     20.66 o 
   3  -3   8        6.15       13.39     23.03 o 
   4  -3   8      901.12      890.04     36.90 o 
   5  -3   8      475.33      423.95     34.45 o 
   6  -3   8       99.19      107.31     37.02 o 
   7  -3   8      311.48      239.37     40.19 o 
  -9  -2   8        5.10       14.48     54.19 o 
  -8  -2   8      698.16      742.71     37.63 o 
  -7  -2   8        0.15        7.53     39.39 o 
  -6  -2   8        1.89       19.71     26.75 o 
  -5  -2   8        5.18        0.40     12.38 o 
  -4  -2   8        1.32        5.77     17.02 o 
  -3  -2   8       59.57       79.49     13.56 o 
  -2  -2   8      284.21      334.56     10.65 o 
  -1  -2   8      266.71      301.90      8.80 o 
   0  -2   8      291.21      335.83     10.79 o 
   1  -2   8       68.90      107.31     18.44 o 
   2  -2   8      117.47      115.50     21.21 o 
   3  -2   8      160.45      163.26     24.01 o 
   4  -2   8       31.01       36.15     29.75 o 
   5  -2   8       15.76       28.85     36.53 o 
   6  -2   8      366.41      327.90     36.99 o 
   7  -2   8        0.53       10.36     66.94 o 
  -9  -1   8      121.39       66.83     53.67 o 
  -8  -1   8       21.97       25.56     47.38 o 
  -7  -1   8      419.68      408.83     29.55 o 
  -6  -1   8       19.72       25.13     18.38 o 
  -5  -1   8        0.53        1.96     13.19 o 
  -4  -1   8      318.96      286.64     13.62 o 
  -3  -1   8        2.29        3.75      7.53 o 
  -2  -1   8      815.96      803.27      8.57 o 
  -1  -1   8       20.19       12.47     10.47 o 
   0  -1   8       65.68       81.46     11.20 o 
   1  -1   8      562.29      542.17     27.30 o 
   2  -1   8      141.48      147.44     22.91 o 
   3  -1   8      408.99      392.68     23.98 o 
   4  -1   8       20.90       11.83     34.45 o 
   5  -1   8       44.12       43.34     36.10 o 
   6  -1   8       17.55       11.74     40.40 o 
   7  -1   8       25.40       50.44     40.68 o 
  -9   0   8      151.82      141.59     57.36 o 
  -8   0   8      130.43      153.22     47.78 o 
  -7   0   8      654.56      618.03     29.72 o 
  -6   0   8        4.66        0.03     26.46 o 
  -5   0   8       21.13       17.92     14.02 o 
  -4   0   8        0.01        5.05     12.70 o 
  -3   0   8      303.85      325.22     12.52 o 
  -2   0   8      821.44      831.20     24.44 o 
  -1   0   8     2256.64     2382.08     22.91 o 
   0   0   8      315.43      263.24     13.71 o 
   1   0   8       13.36        8.45     18.50 o 
   2   0   8      218.16      197.56     24.67 o 
   3   0   8      344.24      309.95     27.50 o 
   4   0   8        1.30       19.33     29.03 o 
   5   0   8       11.47        0.38     30.18 o 
   6   0   8        2.41        4.36     32.43 o 
   7   0   8       15.15       39.88     59.38 o 
  -8   1   8      200.77      186.37     50.87 o 
  -7   1   8        3.69        1.59     31.39 o 
  -6   1   8      165.79      158.21     18.35 o 
  -5   1   8      471.34      489.40     15.24 o 
  -4   1   8       28.22       40.19     15.44 o 
  -3   1   8      871.35      850.88     27.12 o 
  -2   1   8     2441.01     2395.13     14.28 o 
  -1   1   8      274.82      295.18     12.23 o 
   0   1   8       22.22        9.26     14.98 o 
   1   1   8      146.80      126.84     20.52 o 
   2   1   8       32.80       29.49     31.74 o 
   3   1   8       37.55       49.43     32.98 o 
   4   1   8        0.17        6.20     48.99 o 
   5   1   8        3.62       10.56     36.62 o 
   6   1   8       74.30       69.48     43.83 o 
  -9   2   8       52.27       17.20     55.78 o 
  -8   2   8       36.12       35.52     29.20 o 
  -7   2   8      168.94      174.97     27.21 o 
  -6   2   8      466.68      463.57     26.98 o 
  -5   2   8       90.98       87.80     13.59 o 
  -4   2   8      693.87      695.50     12.87 o 
  -3   2   8      700.19      694.58     12.35 o 
  -2   2   8     1045.93     1050.84     18.35 o 
  -1   2   8      147.76      148.54     11.31 o 
   0   2   8     4422.75     4380.78     37.68 o 
   1   2   8      113.30       90.75     21.67 o 
   2   2   8      613.35      570.94     50.90 o 
   3   2   8      160.94      185.04     36.47 o 
   4   2   8       55.53       44.75     34.63 o 
   5   2   8       24.30       36.13     40.51 o 
   6   2   8        2.18        0.00     41.95 o 
  -9   3   8      233.22      212.14     57.65 o 
  -8   3   8        0.64       20.43     29.34 o 
  -7   3   8      103.87       92.91     27.79 o 
  -6   3   8      337.37      347.40     27.32 o 
  -5   3   8     1389.18     1384.51     14.60 o 
  -4   3   8        0.02        0.00     13.99 o 
  -3   3   8       86.44       74.82     17.05 o 
  -2   3   8      315.58      331.56     17.75 o 
  -1   3   8      151.05      165.36     12.06 o 
   0   3   8     1687.06     1686.73     21.84 o 
   1   3   8       68.14       56.50     23.29 o 
   2   3   8       98.13       84.23     53.64 o 
   3   3   8       57.81       30.85     37.83 o 
   4   3   8        3.18        0.00     37.94 o 
   5   3   8      150.40      142.97     42.59 o 
   6   3   8        1.06       16.45     69.13 o 
  -9   4   8      143.98      144.07     57.39 o 
  -8   4   8       25.28       22.85     31.51 o 
  -7   4   8       62.67       67.46     29.66 o 
  -6   4   8       91.13      105.81     28.19 o 
  -5   4   8        4.30        3.43     16.04 o 
  -4   4   8        3.60        3.61     18.67 o 
  -3   4   8     1049.90     1115.93     25.48 o 
  -2   4   8       28.01       23.95     17.95 o 
  -1   4   8        1.99        0.00     15.44 o 
   0   4   8       94.10      102.46     16.27 o 
   1   4   8      707.82      697.84     37.34 o 
   2   4   8     1193.33     1150.50     63.74 o 
   3   4   8      116.24      100.53     60.13 o 
   5   4   8       96.90      166.49     47.21 o 
  -9   5   8       29.79       18.73     35.89 o 
  -8   5   8      172.27      209.31     34.42 o 
  -7   5   8      520.83      493.75     31.80 o 
  -6   5   8       62.86       44.61     29.29 o 
  -5   5   8      709.39      702.51     22.65 o 
  -4   5   8      600.59      566.81     24.38 o 
  -3   5   8       61.51       60.51     19.59 o 
  -2   5   8      602.89      621.23     21.70 o 
  -1   5   8       24.19       22.48     20.28 o 
   0   5   8        6.61        6.67     15.58 o 
   1   5   8       95.37      100.38     36.76 o 
   2   5   8        7.37       29.75     60.19 o 
   3   5   8       18.02       31.54     59.38 o 
   4   5   8      156.93      143.75     45.16 o 
  -9   6   8        0.63       21.38     37.11 o 
  -8   6   8       29.96       35.09     32.95 o 
  -7   6   8        3.22        6.69     31.97 o 
  -6   6   8        3.05        0.00     30.76 o 
  -5   6   8      175.64      188.48     26.69 o 
  -4   6   8       39.65       18.70     23.49 o 
  -3   6   8       19.36       27.47     19.88 o 
  -2   6   8      350.35      362.90     16.65 o 
  -1   6   8      679.59      668.98     23.63 o 
   0   6   8       11.96       14.11     33.64 o 
   1   6   8      379.32      393.74     39.91 o 
   2   6   8      823.01      739.47     69.51 o 
   3   6   8      120.44      113.45     68.76 o 
   4   6   8        7.66        0.00     45.04 o 
  -9   7   8       29.93       27.09     38.40 o 
  -8   7   8      485.76      542.83     39.39 o 
  -7   7   8      202.93      230.34     36.04 o 
  -6   7   8        3.13       22.33     25.82 o 
  -5   7   8      259.75      249.76     26.63 o 
  -4   7   8       19.36       33.50     24.04 o 
  -3   7   8       27.29       17.23     19.79 o 
  -2   7   8      859.65      850.71     22.85 o 
  -1   7   8      173.81      164.84     37.14 o 
   0   7   8       80.57       92.07     37.02 o 
   1   7   8        2.92       15.87     38.75 o 
   2   7   8      170.39      171.88     70.89 o 
   3   7   8       74.22       42.18     41.90 o 
  -9   8   8       26.20       29.92     40.19 o 
  -8   8   8       15.71        7.27     38.35 o 
  -7   8   8       69.56       86.30     36.41 o 
  -6   8   8      508.09      474.62     27.64 o 
  -5   8   8      312.55      243.24     27.24 o 
  -4   8   8       12.75       30.79     21.27 o 
  -3   8   8       28.47       23.17     18.96 o 
  -2   8   8       19.85       33.64     33.76 o 
  -1   8   8       45.44       40.31     37.14 o 
   0   8   8      205.91      205.67     40.25 o 
   1   8   8      172.87      158.73     43.31 o 
   2   8   8      185.46      217.10     76.75 o 
  -8   9   8      121.15      139.37     41.06 o 
  -7   9   8      170.71      201.52     38.98 o 
  -6   9   8      384.88      389.59     34.51 o 
  -5   9   8      192.94      192.00     28.31 o 
  -4   9   8        0.15        9.72     33.82 o 
  -3   9   8      188.13      209.48     36.33 o 
  -2   9   8      397.09      385.92     41.32 o 
  -1   9   8      134.46      148.17     40.05 o 
   0   9   8        3.42        7.10     63.31 o 
   1   9   8      175.66      158.73     43.69 o 
  -7  10   8      104.90       88.99     53.44 o 
  -6  10   8      184.55      162.59     52.49 o 
  -5  10   8      117.04      123.67     36.67 o 
  -4  10   8      163.16      188.16     37.68 o 
  -3  10   8        0.34       21.35     39.21 o 
  -2  10   8       53.79       36.13     40.51 o 
  -1  10   8      492.76      532.62     45.94 o 
   0  10   8      116.43      120.12     43.71 o 
  -6  11   8      159.54      167.27     40.77 o 
  -5  11   8        2.16       22.04     39.24 o 
  -4  11   8      135.15      163.26     40.83 o 
  -3  11   8       32.83       27.82     42.33 o 
  -2  11   8        1.13        0.00     66.94 o 
  -1  11   8       25.96       16.74     45.42 o 
   0 -14   9       22.81       23.14     41.20 o 
   1 -14   9      104.04      122.86     42.21 o 
   3 -14   9       91.95       91.76     57.02 o 
   4 -14   9      215.55      245.32     61.20 o 
  -1 -13   9       77.56       97.15     36.41 o 
   0 -13   9       67.16       52.72     36.67 o 
   1 -13   9       37.10       42.96     35.49 o 
   3 -13   9       10.22        0.32     49.37 o 
   4 -13   9       11.15        8.11     38.03 o 
   5 -13   9        0.43        9.44     40.89 o 
  -3 -12   9       25.06       49.92     71.01 o 
  -2 -12   9      147.99      168.83     67.63 o 
  -1 -12   9       25.85        9.61     38.00 o 
   0 -12   9       17.98       19.65     26.00 o 
   1 -12   9      175.13      164.70     27.53 o 
   2 -12   9       52.23       33.70     31.54 o 
   3 -12   9      217.62      223.59     29.49 o 
   4 -12   9       50.43       29.29     36.56 o 
   5 -12   9       14.25       31.51     37.83 o 
   6 -12   9       70.54       83.36     41.72 o 
  -4 -11   9       33.65       88.47     70.17 o 
  -2 -11   9       18.07       20.31     33.47 o 
  -1 -11   9       12.88        7.82     23.46 o 
   0 -11   9      110.67       87.51     24.76 o 
   1 -11   9      122.52      117.78     28.88 o 
   2 -11   9       34.10       25.77     25.97 o 
   3 -11   9       65.13       63.02     27.76 o 
   4 -11   9      165.47      184.96     35.84 o 
   5 -11   9        0.69        0.00     53.50 o 
   6 -11   9       58.93       40.94     29.72 o 
   7 -11   9       35.44       43.37     33.38 o 
  -5 -10   9       69.40       69.08     73.75 o 
  -4 -10   9      113.91       97.33     63.13 o 
  -3 -10   9      108.70      137.75     32.46 o 
  -2 -10   9       77.35       76.95     29.49 o 
  -1 -10   9       32.04       41.46     22.39 o 
   0 -10   9      100.97      124.48     22.85 o 
   1 -10   9       13.93       10.33     22.77 o 
   2 -10   9       58.96       58.31     25.82 o 
   3 -10   9     1366.12     1434.77     26.14 o 
   4 -10   9        0.24        0.00     32.37 o 
   5 -10   9        4.25        8.05     26.49 o 
   6 -10   9        1.13        7.50     28.74 o 
   7 -10   9       17.94       37.31     32.37 o 
  -5  -9   9        0.17        9.23     43.43 o 
  -4  -9   9      122.57      114.23     34.68 o 
  -3  -9   9      149.55      162.80     30.99 o 
  -2  -9   9       42.85       33.59     27.82 o 
  -1  -9   9      281.26      275.18     22.54 o 
   0  -9   9       70.20       67.37     24.24 o 
   1  -9   9       67.19       56.53     22.94 o 
   2  -9   9       38.99       42.47     15.78 o 
   3  -9   9       26.68       17.40     19.01 o 
   4  -9   9      405.74      405.37     23.80 o 
   5  -9   9      209.63      221.17     27.21 o 
   6  -9   9       91.47      105.26     37.40 o 
   7  -9   9      115.15      161.96     41.06 o 
  -6  -8   9       22.49       10.96     39.50 o 
  -5  -8   9      189.35      218.71     37.40 o 
  -4  -8   9       52.57       47.78     32.66 o 
  -3  -8   9      102.72      137.49     29.58 o 
  -2  -8   9        0.08        3.92     27.64 o 
  -1  -8   9     1189.57     1193.06     24.58 o 
   0  -8   9     1636.98     1651.41     27.61 o 
   1  -8   9        1.77        1.53      6.87 o 
   2  -8   9       20.33       25.25     16.42 o 
   3  -8   9     2035.99     2024.93     36.39 o 
   4  -8   9       86.75       78.95     29.20 o 
   5  -8   9       28.15        0.00     51.42 o 
   6  -8   9      191.47      204.32     37.91 o 
   7  -8   9       55.14       33.33     39.04 o 
  -6  -7   9       27.51       30.56     36.47 o 
  -5  -7   9      309.76      334.74     36.50 o 
  -4  -7   9       57.92       62.38     31.05 o 
  -3  -7   9      178.07      124.48     11.83 o 
  -2  -7   9      206.96      180.37     18.01 o 
  -1  -7   9      301.65      295.41     16.36 o 
   0  -7   9      825.61      788.44     22.07 o 
   1  -7   9      419.47      389.36      9.67 o 
   2  -7   9      651.86      634.10     26.72 o 
   3  -7   9       21.85       22.54     26.08 o 
   4  -7   9      767.16      787.14     32.69 o 
   5  -7   9       27.04        0.00     34.19 o 
   6  -7   9       51.40       52.40     37.89 o 
   7  -7   9      340.45      441.04     43.22 o 
  -7  -6   9        3.24        5.31     39.50 o 
  -5  -6   9      676.35      684.57     25.97 o 
  -4  -6   9      356.63      316.88     20.83 o 
  -3  -6   9      109.94      113.80     11.43 o 
  -2  -6   9        3.18        0.78     15.09 o 
  -1  -6   9      887.06      912.51     19.19 o 
   0  -6   9     2430.40     2418.44     26.83 o 
   1  -6   9       58.24       55.75     13.79 o 
   2  -6   9      393.83      387.74     18.90 o 
   3  -6   9      249.67      230.69     27.09 o 
   4  -6   9       43.72       37.97     29.00 o 
   5  -6   9       87.20       75.83     34.65 o 
   6  -6   9       43.73       65.24     37.40 o 
   7  -6   9        0.48        0.00     51.82 o 
  -7  -5   9       96.04       92.68     28.31 o 
  -6  -5   9       82.72       51.62     24.84 o 
  -5  -5   9      510.61      486.65     24.24 o 
  -4  -5   9      212.80      219.00     11.31 o 
  -3  -5   9        1.43        0.00      6.32 o 
  -2  -5   9       64.84       54.48      5.45 o 
  -1  -5   9       27.57       18.06     13.56 o 
   0  -5   9      156.39      167.73      9.41 o 
   1  -5   9       43.04       66.65     11.83 o 
   2  -5   9     1041.54     1006.46     20.95 o 
   3  -5   9      104.83       93.52     19.94 o 
   4  -5   9      493.87      502.09     24.84 o 
   5  -5   9        1.64        1.04     29.92 o 
   6  -5   9      131.86      150.42     38.43 o 
   7  -5   9      322.01      416.91     45.56 o 
  -8  -4   9        0.84       39.07     57.85 o 
  -7  -4   9       52.11       46.69     27.21 o 
  -6  -4   9      813.21      742.39     27.93 o 
  -5  -4   9      103.41       89.33     22.39 o 
  -4  -4   9       87.75       94.24     12.49 o 
  -3  -4   9      424.85      403.53     12.06 o 
  -2  -4   9       34.67       21.44     10.79 o 
  -1  -4   9     1746.04     1874.05     12.49 o 
   0  -4   9     2465.31     2505.47     18.50 o 
   1  -4   9      665.68      700.98     14.83 o 
   2  -4   9        5.20       10.53     19.65 o 
   3  -4   9      436.79      404.74     25.45 o 
   4  -4   9      148.85      135.04     33.12 o 
   5  -4   9        1.70        2.31     35.09 o 
   6  -4   9       31.88       50.81     36.67 o 
   7  -4   9        2.14       13.36     42.30 o 
  -8  -3   9       89.99      104.02     46.83 o 
  -7  -3   9      704.48      770.84     34.63 o 
  -6  -3   9      214.37      204.11     24.15 o 
  -5  -3   9       74.18       67.32      8.05 o 
  -4  -3   9       47.08       48.65     18.35 o 
  -3  -3   9       25.19       29.20     15.18 o 
  -2  -3   9      475.71      524.68     11.31 o 
  -1  -3   9      538.22      542.00      9.44 o 
   0  -3   9      461.50      480.39     11.31 o 
   1  -3   9      442.61      479.53     16.33 o 
   2  -3   9      267.05      277.26     22.68 o 
   3  -3   9      170.43      161.93     24.41 o 
   4  -3   9      371.88      370.43     34.83 o 
   5  -3   9       37.07       31.48     36.24 o 
   6  -3   9      186.88      197.82     40.68 o 
   7  -3   9     1022.67      976.34     50.70 o 
  -8  -2   9      113.01      106.70     47.52 o 
  -7  -2   9       52.22       29.98     27.96 o 
  -6  -2   9     1565.92     1542.92     29.20 o 
  -5  -2   9      219.20      202.56     16.33 o 
  -4  -2   9        0.05        7.27     17.49 o 
  -3  -2   9      416.30      416.42     10.24 o 
  -2  -2   9      125.11      114.58     11.77 o 
  -1  -2   9      565.69      572.99     13.04 o 
   0  -2   9      166.35      158.70     11.08 o 
   1  -2   9       31.48       39.96     25.36 o 
   2  -2   9        5.12        8.31     21.81 o 
   3  -2   9      296.77      291.08     27.61 o 
   4  -2   9      144.98       80.91     35.23 o 
   5  -2   9      126.01       96.23     33.18 o 
   6  -2   9      271.61      211.39     40.25 o 
   7  -2   9       33.70       34.63     44.98 o 
  -9  -1   9        1.45        0.00     50.21 o 
  -8  -1   9       42.70       54.02     50.18 o 
  -7  -1   9      179.41      199.87     43.69 o 
  -6  -1   9        1.05        4.56     19.79 o 
  -5  -1   9       99.85       84.80      9.64 o 
  -4  -1   9        3.89        1.88      9.20 o 
  -3  -1   9      211.34      190.90     11.57 o 
  -2  -1   9      276.18      284.59      7.91 o 
  -1  -1   9        0.62        4.73     11.92 o 
   0  -1   9      911.29      950.95     20.14 o 
   1  -1   9        0.06        2.28     25.91 o 
   2  -1   9       16.20        9.49     31.25 o 
   3  -1   9      281.75      274.29     28.71 o 
   4  -1   9      538.22      524.51     38.95 o 
   5  -1   9        1.86        5.80     35.87 o 
   6  -1   9       27.21        6.78     41.61 o 
   7  -1   9      282.62      307.56     46.08 o 
  -9   0   9       70.01       73.98     52.95 o 
  -8   0   9      160.24      154.49     46.97 o 
  -7   0   9      128.25      114.15     43.37 o 
  -6   0   9      674.37      636.81     24.53 o 
  -5   0   9      491.74      472.46     11.51 o 
  -4   0   9      216.74      220.56     13.01 o 
  -3   0   9      155.42      129.56     34.54 o 
  -2   0   9       32.86       32.86      7.42 o 
  -1   0   9      263.53      260.55     14.51 o 
   0   0   9      254.57      271.34     16.30 o 
   1   0   9      465.70      458.95     22.33 o 
   2   0   9        7.45        8.22     29.72 o 
   3   0   9       10.87       13.94     26.37 o 
   4   0   9       90.45       90.63     28.80 o 
   5   0   9        0.12        9.32     33.70 o 
  -9   1   9        4.06        7.76     54.94 o 
  -8   1   9       60.33       36.44     47.67 o 
  -7   1   9      126.90      133.25     25.48 o 
  -6   1   9       18.15       17.51     21.96 o 
  -5   1   9      108.36      118.13     17.98 o 
  -4   1   9        6.00        4.50      6.26 o 
  -3   1   9      522.00      535.99     38.29 o 
  -2   1   9       18.41       19.07     11.25 o 
  -1   1   9      133.54      121.94     12.75 o 
   0   1   9     1446.98     1424.27     24.84 o 
   1   1   9     1371.95     1396.14     27.93 o 
   2   1   9        2.07        1.70     32.98 o 
   3   1   9      680.68      656.49     39.24 o 
   4   1   9       10.11        3.12     34.37 o 
   5   1   9        0.45        8.37     35.55 o 
   6   1   9       27.89       71.13     41.93 o 
  -9   2   9       32.02       55.66     53.03 o 
  -8   2   9      191.36      210.46     51.33 o 
  -7   2   9       32.35       30.61     25.65 o 
  -6   2   9      134.97      121.19     24.06 o 
  -5   2   9     1658.03     1672.62     26.52 o 
  -4   2   9      362.81      382.38     29.84 o 
  -3   2   9       20.79       11.11      7.79 o 
  -2   2   9       36.18       32.46     11.95 o 
  -1   2   9     3071.78     3256.02     23.86 o 
   0   2   9      710.75      718.32     24.30 o 
   1   2   9       59.41       56.84     23.83 o 
   2   2   9      499.28      434.31     35.92 o 
   3   2   9        2.05        3.87     47.12 o 
   4   2   9       97.44      113.86     37.83 o 
   5   2   9        0.17        9.38     40.54 o 
   6   2   9        1.11        0.00     65.24 o 
  -9   3   9      106.15      109.85     55.17 o 
  -8   3   9       12.46       27.30     48.33 o 
  -7   3   9      483.59      482.96     30.18 o 
  -6   3   9       45.81       55.40     25.31 o 
  -5   3   9        2.50        3.69      6.93 o 
  -4   3   9      380.38      347.61     13.91 o 
  -3   3   9      955.41      993.85     22.33 o 
  -2   3   9      868.16      851.89     17.34 o 
  -1   3   9       11.98       18.38     16.48 o 
   0   3   9     1334.53     1358.83     28.05 o 
   1   3   9      531.96      522.17     26.92 o 
   2   3   9      100.86      139.22     53.87 o 
   3   3   9      278.17      287.30     39.44 o 
   4   3   9        2.54       27.27     40.34 o 
   5   3   9       17.06       46.71     42.85 o 
  -9   4   9      122.15      152.78     57.82 o 
  -8   4   9        5.63        0.00     30.79 o 
  -7   4   9      318.20      360.91     30.76 o 
  -6   4   9      200.58      191.30     28.88 o 
  -5   4   9      123.12      124.85     12.35 o 
  -4   4   9      371.51      334.30     20.98 o 
  -3   4   9       81.78       69.71     18.90 o 
  -2   4   9     1058.67     1015.06     24.21 o 
  -1   4   9       22.77       12.21     21.21 o 
   0   4   9        2.80       10.68     31.83 o 
   1   4   9       37.98       41.93     25.71 o 
   2   4   9       18.24        0.00     51.74 o 
   3   4   9       28.43       15.44     59.09 o 
   4   4   9       60.32       75.34     42.62 o 
   5   4   9       91.62      114.12     45.47 o 
  -9   5   9        0.88        0.00     57.25 o 
  -8   5   9       17.87       29.40     33.07 o 
  -7   5   9        5.82        9.06     29.49 o 
  -6   5   9        0.33        0.00     29.03 o 
  -5   5   9        0.38        1.67     22.85 o 
  -4   5   9       17.58       22.13     22.28 o 
  -3   5   9      401.03      435.44     21.87 o 
  -2   5   9     1732.92     1755.20     23.29 o 
  -1   5   9      305.54      290.91     23.92 o 
   0   5   9      456.79      444.96     25.80 o 
   1   5   9      456.42      452.06     38.23 o 
   2   5   9       93.61       71.13     60.39 o 
   3   5   9      215.20      227.98     67.75 o 
   4   5   9        0.46       15.99     46.74 o 
  -9   6   9      100.74       71.39     58.37 o 
  -8   6   9        4.91       10.59     33.12 o 
  -7   6   9      171.73      200.97     34.77 o 
  -6   6   9        0.26        0.00     31.36 o 
  -5   6   9      278.03      229.22     25.22 o 
  -4   6   9      422.56      418.93     26.69 o 
  -3   6   9        8.57        6.03     23.00 o 
  -2   6   9      436.33      431.28     18.21 o 
  -1   6   9      607.80      580.29     25.22 o 
   0   6   9       47.59       42.65     35.72 o 
   1   6   9       41.31       22.28     36.64 o 
   2   6   9        9.91       17.89     66.02 o 
   3   6   9        0.06       39.30     65.99 o 
  -8   7   9       82.18       85.99     36.88 o 
  -7   7   9       10.05       24.12     34.63 o 
  -6   7   9        1.56        7.44     25.56 o 
  -5   7   9      240.07      266.04     27.01 o 
  -4   7   9       30.00       30.09     21.67 o 
  -3   7   9       93.55       97.99     20.63 o 
  -2   7   9      127.73      145.11     34.88 o 
  -1   7   9      124.19      138.38     36.13 o 
   0   7   9      203.34      228.06     39.24 o 
   2   7   9      460.70      462.53     71.67 o 
   3   7   9      282.93      309.32     50.00 o 
  -8   8   9        0.01       11.43     49.74 o 
  -7   8   9      327.33      296.10     40.22 o 
  -6   8   9       67.32       69.88     30.44 o 
  -5   8   9       94.70       98.39     27.50 o 
  -4   8   9        4.92        1.36     21.44 o 
  -3   8   9       28.61       21.35     33.70 o 
  -2   8   9       84.38      106.41     36.85 o 
  -1   8   9      462.95      448.05     41.72 o 
   0   8   9      176.54      169.46     42.94 o 
   1   8   9        3.63        2.22     43.08 o 
   2   8   9       83.30      135.53     75.19 o 
  -8   9   9       31.59       48.73     40.25 o 
  -7   9   9       22.39       60.77     49.08 o 
  -6   9   9       57.77       55.34     32.32 o 
  -5   9   9       50.67       69.28     34.63 o 
  -4   9   9       71.01      100.53     35.87 o 
  -3   9   9      302.13      303.63     39.44 o 
  -2   9   9        0.21        4.13     59.50 o 
  -1   9   9       37.66       34.19     41.12 o 
   0   9   9      319.39      314.97     45.68 o 
   1   9   9       50.46       72.68     57.30 o 
  -7  10   9      192.11      225.12     59.12 o 
  -6  10   9        1.42        0.00     52.77 o 
  -5  10   9        0.32        3.09     55.86 o 
  -4  10   9       56.25       57.30     38.40 o 
  -3  10   9       79.76       79.29     41.72 o 
  -2  10   9        0.60       32.69     61.40 o 
  -1  10   9        6.52        0.00     44.87 o 
   0  10   9       80.59       83.94     46.51 o 
  -6  11   9       13.39        2.68     58.86 o 
  -5  11   9        4.27       42.13     57.54 o 
  -4  11   9       32.13       55.86     42.94 o 
  -3  11   9      143.12      137.37     45.59 o 
  -2  11   9       38.50       41.23     44.95 o 
   1 -14  10        4.62        2.22     40.11 o 
   3 -14  10        5.75       22.97     51.65 o 
  -1 -13  10      273.82      290.56     72.25 o 
   0 -13  10       47.38       57.25     35.63 o 
   1 -13  10        3.06       16.48     37.91 o 
   2 -13  10       47.96       80.16     34.31 o 
   3 -13  10       89.69       77.42     30.18 o 
   4 -13  10       73.89       85.44     39.04 o 
   5 -13  10       64.23       49.66     41.98 o 
  -3 -12  10      149.21      200.13     68.82 o 
  -2 -12  10      126.77      189.40     63.74 o 
  -1 -12  10       19.49       29.06     30.70 o 
   0 -12  10       40.57       19.51     26.37 o 
   1 -12  10       24.49       22.48     29.32 o 
   2 -12  10      128.59      141.30     28.16 o 
   3 -12  10      115.48       91.03     28.85 o 
   4 -12  10       51.90       71.01     37.54 o 
   5 -12  10       43.88       48.94     39.21 o 
   6 -12  10       18.62       22.25     41.93 o 
  -4 -11  10       19.40       13.33     70.26 o 
  -3 -11  10        3.30        0.00     65.07 o 
  -2 -11  10        5.59        0.00     34.94 o 
  -1 -11  10      162.19      167.70     24.27 o 
   0 -11  10       17.37       23.43     23.46 o 
   1 -11  10       50.86       20.02     29.69 o 
   2 -11  10      164.49      162.22     27.12 o 
   3 -11  10      115.80      108.35     28.13 o 
   4 -11  10       93.92       96.55     35.55 o 
   5 -11  10       75.54       91.32     37.94 o 
   6 -11  10        0.70       10.70     40.77 o 
  -4 -10  10        0.05        1.85     34.22 o 
  -3 -10  10       22.35       21.03     31.88 o 
  -2 -10  10        1.13        1.04     25.19 o 
  -1 -10  10       24.24       30.56     21.47 o 
   0 -10  10        3.65        2.68     24.84 o 
   1 -10  10       38.09        4.59     24.09 o 
   2 -10  10        0.13        7.07     32.03 o 
   3 -10  10       41.18       38.26     27.99 o 
   4 -10  10       33.19       29.34     22.19 o 
   5 -10  10      269.15      288.92     28.80 o 
   6 -10  10        7.24       21.32     29.92 o 
   7 -10  10       27.83       27.47     42.10 o 
  -5  -9  10       75.79       74.59     38.29 o 
  -4  -9  10       96.09      127.85     34.83 o 
  -3  -9  10      189.78      139.54     30.96 o 
  -2  -9  10      781.60      798.86     23.60 o 
  -1  -9  10     1001.56      942.93     25.94 o 
   0  -9  10        3.18       13.99     30.30 o 
   1  -9  10       37.86       22.42     23.23 o 
   2  -9  10       89.86       76.81     15.73 o 
   3  -9  10       69.31       59.27     19.94 o 
   4  -9  10      200.09      213.52     23.43 o 
   5  -9  10      181.53      157.20     37.16 o 
   6  -9  10       11.81        8.34     51.10 o 
   7  -9  10       30.17       59.01     41.75 o 
  -6  -8  10       25.32       67.69     40.34 o 
  -5  -8  10        0.26       13.71     34.39 o 
  -4  -8  10      201.57      180.02     33.70 o 
  -3  -8  10        6.09        0.00     29.43 o 
  -2  -8  10      183.78      194.02     19.42 o 
  -1  -8  10      504.81      501.89     19.36 o 
   0  -8  10      167.75      151.57     20.28 o 
   1  -8  10        4.60        1.33      4.67 o 
   2  -8  10      913.06      927.00     23.49 o 
   3  -8  10      290.67      268.66     28.31 o 
   4  -8  10        8.15       17.86     28.42 o 
   5  -8  10      220.22      238.16     37.31 o 
   6  -8  10       82.85       84.43     39.59 o 
   7  -8  10       29.07       45.59     42.18 o 
  -6  -7  10       72.38       94.61     38.75 o 
  -5  -7  10      102.90      139.97     35.23 o 
  -4  -7  10      121.77      113.69     31.34 o 
  -3  -7  10     1041.54     1006.14     21.32 o 
  -2  -7  10      588.86      537.00     19.45 o 
  -1  -7  10      172.41      179.70     17.60 o 
   0  -7  10      352.28      375.54     20.83 o 
   1  -7  10     1082.66     1075.11     23.20 o 
   2  -7  10       38.37       41.23     17.43 o 
   3  -7  10       65.95       62.73     27.79 o 
   4  -7  10       53.40       75.86     29.03 o 
   5  -7  10        1.37       18.24     47.72 o 
   6  -7  10       16.38       16.13     38.92 o 
   7  -7  10       12.54       16.82     42.21 o 
  -6  -6  10        3.69        0.00     49.95 o 
  -5  -6  10       10.75        9.72     33.01 o 
  -4  -6  10      101.73       88.15     18.76 o 
  -3  -6  10      156.02      136.91      7.85 o 
  -2  -6  10       28.25       23.37     13.53 o 
  -1  -6  10      359.71      374.01     17.28 o 
   0  -6  10      389.44      364.14     20.28 o 
   1  -6  10       95.08       94.90     12.03 o 
   2  -6  10      764.44      717.95     20.83 o 
   3  -6  10     1194.21     1193.67     25.65 o 
   4  -6  10       21.33       27.47     22.71 o 
   5  -6  10       23.05       31.42     35.61 o 
   6  -6  10       15.70       32.86     39.18 o 
   7  -6  10      356.75      382.06     46.05 o 
  -7  -5  10      143.85      109.39     56.96 o 
  -6  -5  10        1.37        0.00     24.87 o 
  -5  -5  10      342.98      348.21     23.14 o 
  -4  -5  10       44.01       48.33     14.98 o 
  -3  -5  10      966.20      961.25     14.43 o 
  -2  -5  10     1105.38     1074.79     10.82 o 
  -1  -5  10      682.87      620.31     15.87 o 
   0  -5  10      848.38      809.07     13.42 o 
   1  -5  10        5.26        1.88     12.84 o 
   2  -5  10       73.42       81.57     18.03 o 
   3  -5  10      521.90      567.16     23.72 o 
   4  -5  10      440.26      413.54     25.25 o 
   5  -5  10      123.70      116.40     28.36 o 
   6  -5  10      150.04      159.39     32.06 o 
   7  -5  10       11.86       64.49     69.13 o 
  -8  -4  10      123.75      147.59     62.50 o 
  -7  -4  10       91.53       92.59     33.12 o 
  -6  -4  10       71.62       55.92     23.43 o 
  -5  -4  10       10.15        9.93     21.41 o 
  -4  -4  10       17.04       18.47     12.21 o 
  -3  -4  10      229.99      211.67     17.17 o 
  -2  -4  10       15.96       20.98     11.74 o 
  -1  -4  10      299.93      278.44      8.97 o 
   0  -4  10      100.37       74.16     12.21 o 
   1  -4  10      109.90      117.78     14.46 o 
   2  -4  10      519.66      505.18     23.83 o 
   3  -4  10      828.27      787.92     28.62 o 
   4  -4  10       52.75       56.90     32.75 o 
   5  -4  10      388.44      384.05     36.36 o 
   6  -4  10       63.20       49.72     38.87 o 
   7  -4  10       77.50       87.77     46.05 o 
  -8  -3  10       56.52       37.68     37.94 o 
  -7  -3  10       17.68        0.87     32.46 o 
  -6  -3  10        1.81       10.76     28.36 o 
  -5  -3  10     1392.48     1364.80     26.55 o 
  -4  -3  10      259.38      251.52     18.96 o 
  -3  -3  10       60.23       71.59     14.20 o 
  -2  -3  10       52.37       40.54     11.66 o 
  -1  -3  10       13.23       15.67      9.06 o 
   0  -3  10     1160.14     1219.69     15.24 o 
   1  -3  10       10.74       30.09     27.18 o 
   2  -3  10        3.25        4.41     26.32 o 
   3  -3  10      216.99      197.91     27.47 o 
   4  -3  10      154.23      158.32     32.95 o 
   5  -3  10      146.67      156.56     34.08 o 
   6  -3  10       44.25       40.54     41.87 o 
   7  -3  10        1.43       17.14     44.95 o 
  -8  -2  10        0.58        4.27     46.86 o 
  -7  -2  10       29.00       18.61     33.38 o 
  -6  -2  10      999.63     1034.39     25.94 o 
  -5  -2  10      250.54      247.71     19.53 o 
  -4  -2  10       20.92       23.17     13.88 o 
  -3  -2  10      153.91      146.38      9.84 o 
  -2  -2  10      152.90      137.03      7.88 o 
  -1  -2  10      305.02      335.78     12.06 o 
   0  -2  10        0.09        0.00     13.88 o 
   1  -2  10        0.03        0.43     28.48 o 
   2  -2  10      150.13      122.26     23.83 o 
   3  -2  10      107.14      111.67     27.38 o 
   4  -2  10       35.65       33.79     36.07 o 
   5  -2  10       14.24       25.25     34.31 o 
   6  -2  10       19.66       25.48     39.53 o 
   7  -2  10      199.19      196.47     49.11 o 
  -9  -1  10      115.84      105.84     52.75 o 
  -8  -1  10      208.68      186.92     47.32 o 
  -7  -1  10        0.01        4.67     41.93 o 
  -6  -1  10      656.79      642.70     34.37 o 
  -5  -1  10     1715.26     1694.29     37.97 o 
  -4  -1  10      154.37      183.40     27.35 o 
  -3  -1  10       23.87       26.63     15.15 o 
  -2  -1  10        2.13        1.21      9.52 o 
  -1  -1  10      124.26      152.52     14.11 o 
   0  -1  10       93.71       97.50     20.02 o 
   1  -1  10       54.79       45.53     29.66 o 
   2  -1  10      185.18      195.49     33.93 o 
   3  -1  10       52.66       34.74     27.07 o 
   4  -1  10      101.84       97.73     37.14 o 
   5  -1  10       12.07       15.99     51.01 o 
   6  -1  10       78.91       82.78     44.18 o 
  -8   0  10       22.11       31.28     50.35 o 
  -7   0  10       32.01       37.48     41.23 o 
  -6   0  10      342.31      322.42     19.19 o 
  -5   0  10      113.88      100.10     14.08 o 
  -4   0  10       13.12       27.09     11.86 o 
  -3   0  10       33.05       46.05     37.83 o 
  -2   0  10      639.20      635.31     12.70 o 
  -1   0  10        3.66        6.52     13.82 o 
   0   0  10      689.38      641.83     21.78 o 
   1   0  10      497.41      496.70     25.33 o 
   2   0  10      269.75      239.75     33.04 o 
   3   0  10       85.28       88.87     34.97 o 
   4   0  10       32.54       42.62     34.25 o 
   5   0  10       30.76       21.06     37.48 o 
   6   0  10        0.21       26.83     58.03 o 
  -9   1  10       51.37      115.19     57.10 o 
  -8   1  10       35.14       33.99     46.51 o 
  -6   1  10      777.75      781.57     23.40 o 
  -5   1  10     1358.83     1342.50     22.79 o 
  -4   1  10        0.12       12.49     16.53 o 
  -3   1  10      165.96      174.83     36.13 o 
  -2   1  10      808.97      870.53     15.18 o 
  -1   1  10      994.45      980.03     17.02 o 
   0   1  10      196.11      214.82     21.93 o 
   1   1  10      260.40      244.94     23.40 o 
   2   1  10      383.02      364.57     34.74 o 
   3   1  10      915.56      845.95     42.07 o 
   4   1  10        3.58        0.00     38.03 o 
   5   1  10       20.78       21.76     41.29 o 
   6   1  10       60.99       70.52     44.44 o 
  -9   2  10       36.87       30.04     54.77 o 
  -8   2  10        8.73        1.15     47.98 o 
  -6   2  10      914.96      922.12     25.25 o 
  -5   2  10       25.79       36.24     19.53 o 
  -4   2  10       17.88        0.00     40.45 o 
  -3   2  10      121.83      120.41      8.63 o 
  -2   2  10      415.62      415.24     14.72 o 
  -1   2  10      416.18      367.60     16.39 o 
   0   2  10       24.78       29.84     22.19 o 
   1   2  10     1152.25     1115.04     30.33 o 
   2   2  10      340.95      341.20     34.86 o 
   3   2  10        0.39        0.00     34.80 o 
   4   2  10        1.09        0.00     45.76 o 
   5   2  10        2.28        6.58     43.22 o 
  -9   3  10      348.10      364.69     61.81 o 
  -8   3  10       58.28       55.69     51.19 o 
  -7   3  10       29.08       25.80     26.23 o 
  -6   3  10      193.45      187.75     22.68 o 
  -5   3  10      149.35      128.03     21.58 o 
  -4   3  10      315.63      287.88     10.91 o 
  -3   3  10      194.50      167.33     16.74 o 
  -2   3  10      468.32      464.93     17.17 o 
  -1   3  10        0.42        9.75     21.32 o 
   0   3  10      381.34      370.40     25.10 o 
   1   3  10        5.05       18.01     44.52 o 
   2   3  10      154.50      116.72     52.51 o 
   3   3  10       95.15      126.01     39.33 o 
   4   3  10       30.72       57.97     61.00 o 
   5   3  10       99.65      160.17     47.03 o 
  -9   4  10      126.28      150.79     57.19 o 
  -8   4  10      161.25      196.64     54.25 o 
  -7   4  10      132.09      168.62     29.00 o 
  -6   4  10        9.44        1.07     23.43 o 
  -5   4  10       50.76       67.43     13.68 o 
  -4   4  10     1470.66     1616.15     27.12 o 
  -3   4  10       40.99       38.12     19.85 o 
  -2   4  10      865.38      855.99     20.86 o 
  -1   4  10     1789.34     1758.60     30.35 o 
   0   4  10       48.80       63.25     24.47 o 
   1   4  10        0.03        5.60     25.54 o 
   2   4  10      245.08      245.98     59.56 o 
   3   4  10       87.03       98.85     61.43 o 
   4   4  10       95.09       93.95     45.24 o 
  -9   5  10      238.04      180.57     58.92 o 
  -8   5  10       18.64       25.51     53.99 o 
  -7   5  10       45.17       47.49     30.82 o 
  -6   5  10      234.29      215.86     25.68 o 
  -5   5  10      263.60      230.31     22.82 o 
  -4   5  10      322.03      333.01     25.36 o 
  -3   5  10        8.34       13.07     23.80 o 
  -2   5  10       26.45       26.57     17.92 o 
  -1   5  10       94.41       85.61     23.72 o 
   0   5  10        2.34        2.89     24.61 o 
   1   5  10       41.15       14.11     35.55 o 
   2   5  10      183.13      152.96     59.30 o 
   3   5  10       68.84       83.48     63.74 o 
   4   5  10        3.19       26.43     48.04 o 
  -9   6  10        3.52       16.56     59.93 o 
  -8   6  10      145.09      134.81     34.60 o 
  -7   6  10      203.07      186.40     34.13 o 
  -6   6  10      163.11      142.65     26.14 o 
  -5   6  10      175.69      233.37     40.37 o 
  -4   6  10      206.32      258.91     23.26 o 
  -3   6  10      157.66      148.83     22.07 o 
  -2   6  10      429.65      444.76     24.70 o 
  -1   6  10      550.81      547.36     26.11 o 
   0   6  10        4.60        0.00     36.64 o 
   1   6  10      965.29      952.82     45.21 o 
   2   6  10       83.09       36.04     64.69 o 
   3   6  10       31.01       20.26     41.87 o 
  -8   7  10      163.39      163.83     37.02 o 
  -7   7  10        2.52        0.00     37.48 o 
  -6   7  10      217.36      229.04     32.78 o 
  -5   7  10       35.96       35.81     37.14 o 
  -4   7  10       48.18       39.24     22.45 o 
  -3   7  10       86.73       98.62     17.72 o 
  -2   7  10       43.88       44.98     35.12 o 
  -1   7  10       51.23       55.86     36.99 o 
   0   7  10        0.19       14.20     37.48 o 
   1   7  10      374.21      416.57     45.10 o 
  -8   8  10      136.77      185.27     40.60 o 
  -7   8  10      106.21      133.05     34.54 o 
  -6   8  10      153.60      161.04     32.61 o 
  -5   8  10      416.50      436.94     32.89 o 
  -4   8  10      107.41      130.51     34.25 o 
  -3   8  10       85.94       99.55     35.98 o 
  -2   8  10      271.11      258.79     38.81 o 
  -1   8  10      278.51      293.65     41.23 o 
   0   8  10      147.66       99.66     41.84 o 
   1   8  10       99.82       93.66     43.74 o 
  -7   9  10      109.15      108.95     35.69 o 
  -6   9  10       92.34       61.06     48.99 o 
  -5   9  10        0.82        0.00     52.86 o 
  -4   9  10        6.87       28.83     53.35 o 
  -3   9  10        0.90       13.45     56.12 o 
  -2   9  10       18.55        0.00     58.78 o 
  -1   9  10       81.00      112.33     42.21 o 
   0   9  10       55.97       76.18     45.88 o 
  -6  10  10       87.36      132.50     61.17 o 
  -5  10  10       27.30       27.99     56.90 o 
  -4  10  10       83.92       95.51     57.94 o 
  -3  10  10       50.06       78.71     42.53 o 
  -2  10  10      417.81      400.18     46.17 o 
  -1  10  10      103.73      121.53     45.73 o 
   1 -14  11       16.59       19.25     39.99 o 
   2 -14  11       71.63       23.78     52.28 o 
  -1 -13  11       37.13       43.89     61.98 o 
   0 -13  11       35.45       33.10     63.02 o 
   1 -13  11       15.57       30.47     34.51 o 
   2 -13  11       24.56       20.63     48.79 o 
   3 -13  11       48.98       34.63     30.15 o 
   4 -13  11        7.71       10.82     40.05 o 
  -2 -12  11       37.44       80.10     64.69 o 
  -1 -12  11      101.68      144.44     36.82 o 
   0 -12  11      229.12      225.61     26.23 o 
   1 -12  11        0.00        0.00     29.78 o 
   2 -12  11       53.48       68.79     28.28 o 
   3 -12  11      345.95      330.67     32.00 o 
   4 -12  11      194.73      200.68     38.78 o 
   5 -12  11       61.55       72.08     40.54 o 
  -3 -11  11       38.55        5.42     58.89 o 
  -2 -11  11       18.24       11.57     34.80 o 
  -1 -11  11       42.33       36.90     22.85 o 
   0 -11  11        9.54       13.01     23.20 o 
   1 -11  11       34.30       19.91     25.07 o 
   2 -11  11        2.56        0.66     46.77 o 
   3 -11  11       26.54       23.66     28.94 o 
   4 -11  11      154.82      126.50     31.48 o 
   5 -11  11        0.43        5.16     38.17 o 
   6 -11  11      187.65      171.94     43.02 o 
  -4 -10  11       59.29       67.92     36.30 o 
  -3 -10  11        6.55        8.63     32.72 o 
  -2 -10  11        8.73       10.01     46.40 o 
  -1 -10  11      252.16      260.61     21.90 o 
   0 -10  11       15.68       14.02     25.65 o 
   1 -10  11        5.23        9.18     23.89 o 
   2 -10  11       13.79       14.66     25.82 o 
   3 -10  11      591.07      564.65     32.03 o 
   4 -10  11       89.46       81.69     30.73 o 
   5 -10  11        3.88        9.32     37.34 o 
   6 -10  11       49.79       35.61     31.08 o 
  -5  -9  11       97.49       62.96     38.95 o 
  -4  -9  11        2.10       19.56     42.91 o 
  -3  -9  11       65.36       74.39     31.68 o 
  -2  -9  11        7.52        8.17     18.99 o 
  -1  -9  11      347.52      306.84     22.13 o 
   0  -9  11     1346.17     1316.88     27.99 o 
   1  -9  11      269.18      284.56     25.02 o 
   2  -9  11       22.15       13.56     26.14 o 
   3  -9  11      100.28      108.00     20.23 o 
   4  -9  11      227.19      245.23     31.77 o 
   5  -9  11       43.03       28.54     36.76 o 
   6  -9  11      188.49      201.55     41.90 o 
  -6  -8  11       29.51       55.49     51.94 o 
  -5  -8  11      168.03      176.70     35.55 o 
  -4  -8  11      203.73      209.86     33.96 o 
  -3  -8  11       22.36       22.22     29.40 o 
  -2  -8  11      387.89      409.56     20.20 o 
  -1  -8  11      729.34      759.01     20.43 o 
   0  -8  11      187.20      166.86     20.92 o 
   1  -8  11      115.67       99.52     24.53 o 
   2  -8  11        0.13        1.30     30.01 o 
   3  -8  11        4.23       10.47     27.18 o 
   4  -8  11        1.16        1.79     37.25 o 
   5  -8  11        2.73        3.98     53.90 o 
   6  -8  11        7.83       19.16     40.51 o 
   7  -8  11       18.02       39.85     44.06 o 
  -6  -7  11      131.62      125.31     39.73 o 
  -5  -7  11       81.95       79.93     33.18 o 
  -4  -7  11        0.27        5.74     30.67 o 
  -3  -7  11       13.91       26.08     28.48 o 
  -2  -7  11      140.28      131.66     16.07 o 
  -1  -7  11      336.62      329.60     17.75 o 
   0  -7  11      357.00      354.27     21.78 o 
   1  -7  11      236.37      230.49     15.26 o 
   2  -7  11        0.21        7.88     25.19 o 
   3  -7  11     1153.25     1144.85     33.85 o 
   4  -7  11        0.37        9.49     29.66 o 
   5  -7  11      159.62      178.72     38.17 o 
   6  -7  11      478.92      504.77     44.93 o 
   7  -7  11      189.38      168.77     45.56 o 
  -7  -6  11       93.39       95.07     58.78 o 
  -6  -6  11      429.69      444.96     38.75 o 
  -5  -6  11       97.28      117.03     32.00 o 
  -4  -6  11      287.33      351.16     30.96 o 
  -3  -6  11      253.85      204.60     13.10 o 
  -2  -6  11       73.59       53.06     11.34 o 
  -1  -6  11     1156.43     1186.89     20.20 o 
   0  -6  11      169.39      145.94      8.86 o 
   1  -6  11      128.41      114.15     12.96 o 
   2  -6  11      169.17      143.61     18.90 o 
   3  -6  11       74.56       97.61     21.53 o 
   4  -6  11      157.64      126.79     23.89 o 
   5  -6  11       22.88       20.08     28.33 o 
   6  -6  11        0.20       17.17     40.74 o 
   7  -6  11       35.31       62.64     43.94 o 
  -7  -5  11       47.56       32.00     52.25 o 
  -6  -5  11      146.11      143.26     34.25 o 
  -5  -5  11        9.44        7.42     20.80 o 
  -4  -5  11      113.08      119.05     19.13 o 
  -3  -5  11       13.49       17.31     14.05 o 
  -2  -5  11      879.61      869.75     14.60 o 
  -1  -5  11       14.57        6.64     10.76 o 
   0  -5  11     1224.67     1196.81     15.90 o 
   1  -5  11       18.07       16.48     13.82 o 
   2  -5  11        2.84       17.11     25.31 o 
   3  -5  11      504.83      515.77     23.95 o 
   4  -5  11       20.90        9.52     23.49 o 
   5  -5  11      571.62      578.64     32.03 o 
   6  -5  11      743.98      801.14     36.99 o 
   7  -5  11      117.58      107.71     45.73 o 
  -8  -4  11       72.91       54.27     60.88 o 
  -7  -4  11      196.60      215.19     34.25 o 
  -6  -4  11      722.68      748.19     26.69 o 
  -5  -4  11      160.09      148.45     21.12 o 
  -4  -4  11     1115.99     1188.24     23.63 o 
  -3  -4  11      495.94      528.95     18.64 o 
  -2  -4  11      705.75      729.84     14.77 o 
  -1  -4  11      398.82      404.04     10.68 o 
   0  -4  11        2.79        7.21     13.22 o 
   1  -4  11      275.43      311.22     18.70 o 
   2  -4  11      111.40      126.44     23.49 o 
   3  -4  11      188.63      177.89     27.53 o 
   4  -4  11      389.38      351.99     30.33 o 
   5  -4  11        1.52        1.04     36.82 o 
   6  -4  11      299.87      305.10     44.12 o 
   7  -4  11      354.74      361.57     50.26 o 
  -8  -3  11       19.11        7.85     36.79 o 
  -7  -3  11        1.69       21.01     53.84 o 
  -6  -3  11       19.03       15.84     29.37 o 
  -5  -3  11      274.94      301.90     21.15 o 
  -4  -3  11      329.36      311.60     18.52 o 
  -3  -3  11      509.40      491.65     13.97 o 
  -2  -3  11     2244.94     2268.28     20.54 o 
  -1  -3  11       47.93       56.76     10.39 o 
   0  -3  11      116.51      133.34     15.55 o 
   1  -3  11       11.31       16.50     29.58 o 
   2  -3  11      361.20      408.29     26.55 o 
   3  -3  11     1020.81     1012.95     33.15 o 
   4  -3  11       35.21       17.83     31.77 o 
   5  -3  11       61.30       53.32     34.19 o 
   6  -3  11      195.30      216.61     43.77 o 
  -8  -2  11       70.87       58.43     37.77 o 
  -7  -2  11       25.06       42.79     32.69 o 
  -6  -2  11      101.31       87.66     29.89 o 
  -5  -2  11       20.26       24.01     14.80 o 
  -4  -2  11     1794.50     1674.00     19.13 o 
  -3  -2  11       43.56       41.43      8.92 o 
  -2  -2  11      947.06      920.71     11.74 o 
  -1  -2  11      319.65      296.97     13.94 o 
   0  -2  11        0.05        3.98     19.39 o 
   1  -2  11      379.76      375.36     31.68 o 
   2  -2  11       67.96       64.17     25.65 o 
   3  -2  11        3.76       21.41     35.35 o 
   4  -2  11        0.06        0.72     46.28 o 
   5  -2  11       15.84       11.11     35.49 o 
   6  -2  11        0.02       11.02     38.84 o 
  -8  -1  11       19.71       25.68     37.45 o 
  -7  -1  11      135.62      143.55     34.68 o 
  -6  -1  11      438.50      409.64     33.96 o 
  -5  -1  11       60.00       51.22     29.81 o 
  -4  -1  11      648.19      662.20     31.02 o 
  -3  -1  11      309.60      321.44     10.21 o 
  -2  -1  11      502.26      515.68     13.13 o 
  -1  -1  11      164.14      152.12     14.63 o 
   0  -1  11       42.30       47.81     26.26 o 
   1  -1  11      553.80      528.75     49.60 o 
   2  -1  11      216.35      241.54     36.10 o 
   3  -1  11      333.61      348.33     31.62 o 
   4  -1  11       12.99       19.25     39.93 o 
   5  -1  11       38.61        0.00     40.71 o 
   6  -1  11        0.04        0.00     39.91 o 
  -9   0  11      115.95      130.39     52.75 o 
  -8   0  11       14.49       21.67     36.93 o 
  -7   0  11        0.40        0.00     42.56 o 
  -6   0  11       67.98       69.48     32.84 o 
  -5   0  11      222.55      194.28     12.93 o 
  -4   0  11      497.15      478.69     10.01 o 
  -3   0  11       50.39       58.26     17.02 o 
  -2   0  11       68.78       57.54     12.29 o 
  -1   0  11     1556.23     1507.72     22.88 o 
   0   0  11       73.96       68.15     27.21 o 
   1   0  11       24.58       10.68     22.94 o 
   2   0  11      450.43      392.45     36.27 o 
   3   0  11       11.43       27.44     27.47 o 
   4   0  11        0.90        0.00     46.77 o 
   5   0  11       19.63       26.46     54.48 o 
   6   0  11       16.66       20.11     57.42 o 
  -9   1  11        0.15       16.19     52.95 o 
  -8   1  11        0.20        4.07     49.72 o 
  -7   1  11      326.06      325.82     37.02 o 
  -6   1  11        1.66        4.65     33.18 o 
  -5   1  11      809.78      753.01     20.40 o 
  -4   1  11      817.38      822.34     50.47 o 
  -3   1  11      843.24      844.04     32.17 o 
  -2   1  11       35.04       34.02     15.90 o 
  -1   1  11      274.15      300.80     16.04 o 
   0   1  11      938.78      933.35     26.20 o 
   1   1  11      658.81      687.85     28.62 o 
   2   1  11      276.59      309.55     36.36 o 
   3   1  11        0.03        7.18     50.81 o 
   4   1  11        0.67        1.44     36.27 o 
   5   1  11        0.03       16.04     42.07 o 
  -9   2  11      187.40      216.64     59.76 o 
  -8   2  11        8.61       48.59     47.84 o 
  -7   2  11       44.39       44.23     35.84 o 
  -6   2  11       50.32       45.47     20.57 o 
  -5   2  11      206.47      185.30     19.91 o 
  -4   2  11      138.28      141.90     41.52 o 
  -3   2  11       10.63       18.24     27.24 o 
  -2   2  11       12.51        9.61     14.11 o 
  -1   2  11       68.87       79.46     21.12 o 
   0   2  11       30.25       36.30     23.92 o 
   1   2  11       45.67       50.03     26.46 o 
   2   2  11      146.63      120.99     37.14 o 
   3   2  11      100.94      114.81     38.58 o 
   4   2  11        0.03       13.50     36.13 o 
   5   2  11       11.45       11.71     43.25 o 
  -8   3  11      121.11       93.20     55.05 o 
  -7   3  11       78.08       73.06     36.79 o 
  -6   3  11       23.61       30.09     22.30 o 
  -5   3  11       51.59       39.50     21.53 o 
  -4   3  11        9.42       30.99     40.86 o 
  -3   3  11     1327.00     1345.35     22.30 o 
  -2   3  11        5.01        9.32     14.77 o 
  -1   3  11      870.07      848.51     26.43 o 
   0   3  11       36.50       28.65     24.99 o 
   1   3  11        0.04       23.80     31.57 o 
   2   3  11      261.12      269.87     58.57 o 
   3   3  11      147.19      142.25     41.29 o 
   4   3  11      116.49       95.68     42.47 o 
  -9   4  11        9.83       12.98     60.25 o 
  -8   4  11      495.00      523.96     61.78 o 
  -7   4  11        1.06       19.30     36.15 o 
  -6   4  11      134.18      117.49     23.95 o 
  -5   4  11      412.94      354.10     44.06 o 
  -4   4  11      453.81      433.04     19.62 o 
  -3   4  11       18.28       22.22     20.37 o 
  -2   4  11     1054.41     1101.83     22.97 o 
  -1   4  11       26.58       33.12     23.60 o 
   0   4  11        4.35        5.40     24.81 o 
   1   4  11      361.87      330.70     28.88 o 
   2   4  11       27.59       13.42     58.89 o 
   3   4  11       24.12       40.80     42.33 o 
   4   4  11      197.59      235.83     45.71 o 
  -9   5  11       38.68       38.95     63.45 o 
  -8   5  11      188.75      193.81     60.56 o 
  -7   5  11      111.64      123.58     27.12 o 
  -6   5  11       69.62       85.93     25.25 o 
  -5   5  11       87.85       89.45     40.45 o 
  -4   5  11      367.40      379.43     22.88 o 
  -3   5  11      328.80      351.30     23.31 o 
  -2   5  11       31.07       42.85     18.67 o 
  -1   5  11       19.67       14.98     24.67 o 
   0   5  11      112.74      105.14     25.94 o 
   1   5  11      408.12      387.92     40.51 o 
   2   5  11      800.66      803.62     67.92 o 
   3   5  11       20.20       28.97     44.41 o 
  -8   6  11      585.18      663.76     66.86 o 
  -7   6  11      187.94      218.25     28.83 o 
  -6   6  11        2.16        8.57     29.26 o 
  -4   6  11       56.48       56.21     22.07 o 
  -3   6  11       71.44       72.11     18.61 o 
  -2   6  11       38.45       48.36     23.60 o 
  -1   6  11      356.16      367.31     37.77 o 
   0   6  11      306.07      295.26     39.62 o 
   1   6  11      246.49      227.23     41.38 o 
   2   6  11       31.16       35.87     61.37 o 
  -8   7  11      130.13      142.74     41.78 o 
  -7   7  11      149.13      178.09     33.70 o 
  -6   7  11      488.33      494.59     34.48 o 
  -5   7  11      140.61      120.81     31.74 o 
  -4   7  11      132.02      190.35     28.65 o 
  -3   7  11       84.24       80.50     33.64 o 
  -2   7  11       95.21      103.73     36.85 o 
  -1   7  11       43.85       50.24     38.95 o 
   0   7  11      137.31      143.58     42.47 o 
   1   7  11        3.92        2.86     54.59 o 
   2   7  11      169.07      108.66     75.48 o 
  -8   8  11      212.26      255.71     33.87 o 
  -7   8  11        9.74       28.13     46.83 o 
  -6   8  11       94.81       96.92     31.71 o 
  -5   8  11       61.22       12.29     54.07 o 
  -4   8  11       28.71       31.31     51.91 o 
  -3   8  11        3.26       15.61     37.60 o 
  -2   8  11        3.52        0.00     52.43 o 
  -1   8  11       21.61       21.15     41.17 o 
   0   8  11      128.96      146.84     44.67 o 
   1   8  11       72.12       80.79     46.63 o 
  -7   9  11      100.85      110.89     55.66 o 
  -6   9  11       88.36      130.85     58.55 o 
  -5   9  11        5.63       20.08     56.67 o 
  -4   9  11      329.08      422.19     60.16 o 
  -3   9  11      222.99      234.21     41.72 o 
  -2   9  11       15.13       22.85     56.44 o 
  -1   9  11      209.03      248.67     46.86 o 
  -5  10  11       63.46       62.87     60.39 o 
  -3  10  11       25.41       33.90     62.04 o 
  -1 -13  12      322.55      305.97     66.83 o 
   0 -13  12       74.16       99.09     59.76 o 
   1 -13  12       78.57      114.29     32.78 o 
   2 -13  12        4.45        9.52     35.17 o 
   3 -13  12      126.37      141.21     32.32 o 
   4 -13  12      124.23      103.30     42.82 o 
  -2 -12  12       37.23       37.89     37.89 o 
  -1 -12  12        0.68       12.26     53.35 o 
   0 -12  12       29.40       44.67     35.35 o 
   1 -12  12       33.70       35.75     31.57 o 
   2 -12  12        2.83        0.00     52.43 o 
   3 -12  12        6.84       16.48     39.88 o 
   4 -12  12        8.73       16.24     33.04 o 
   5 -12  12      290.46      316.01     44.87 o 
  -3 -11  12       71.92       49.48     35.32 o 
  -2 -11  12      124.68      130.77     35.49 o 
  -1 -11  12      132.58       79.70     33.62 o 
   0 -11  12        2.58        7.33     26.55 o 
   1 -11  12        1.99        2.91     25.28 o 
   2 -11  12       16.22       14.80     27.18 o 
   3 -11  12      100.56      124.65     30.61 o 
   4 -11  12      322.73      297.66     33.96 o 
   5 -11  12      148.76      136.77     40.83 o 
  -4 -10  12        0.04        2.60     55.57 o 
  -3 -10  12       26.57       34.94     33.56 o 
  -2 -10  12       12.33        0.00     25.94 o 
  -1 -10  12      176.73      156.62     31.54 o 
   0 -10  12        7.71       11.92     21.47 o 
   1 -10  12        0.25       11.14     23.98 o 
   2 -10  12      111.06      110.14     26.69 o 
   3 -10  12        1.45       19.97     29.52 o 
   4 -10  12       26.56       16.50     38.90 o 
   5 -10  12      331.11      328.39     40.97 o 
   6 -10  12        0.68        0.00     61.86 o 
  -5  -9  12       99.40      102.69     39.13 o 
  -4  -9  12        7.91        0.00     47.32 o 
  -3  -9  12      306.25      332.54     33.15 o 
  -2  -9  12        1.68       27.24     41.20 o 
  -1  -9  12       38.65       50.41     19.16 o 
   0  -9  12      525.58      549.61     24.38 o 
   1  -9  12      171.94      190.18     25.28 o 
   2  -9  12      373.76      352.94     28.62 o 
   3  -9  12       27.02       17.46     28.05 o 
   4  -9  12        0.18       15.64     40.14 o 
   5  -9  12       11.92       33.41     38.20 o 
   6  -9  12       37.36       39.36     42.27 o 
  -6  -8  12       13.01       42.53     52.75 o 
  -5  -8  12       19.78       31.77     34.94 o 
  -4  -8  12        5.63        0.00     46.89 o 
  -3  -8  12      146.92      142.60     30.59 o 
  -2  -8  12       91.03       64.75     28.36 o 
  -1  -8  12        1.27        0.00     18.50 o 
   0  -8  12       60.53       65.15     21.35 o 
   1  -8  12      474.94      476.32     26.57 o 
   2  -8  12      625.57      603.54     29.89 o 
   3  -8  12       25.21       36.39     28.97 o 
   4  -8  12       16.69       26.26     30.35 o 
   5  -8  12        4.01        7.33     38.29 o 
   6  -8  12        2.51       22.54     41.84 o 
  -6  -7  12       33.52       49.92     49.95 o 
  -5  -7  12       52.83       68.30     34.77 o 
  -4  -7  12       84.01       89.22     30.09 o 
  -3  -7  12      185.68      188.30     29.29 o 
  -2  -7  12      121.24      122.49     13.62 o 
  -1  -7  12       32.87       30.59     16.85 o 
   0  -7  12      105.27      100.59     21.76 o 
   1  -7  12      243.98      225.21     25.05 o 
   2  -7  12       36.99       19.88     18.52 o 
   3  -7  12       30.89       30.38     21.27 o 
   4  -7  12        2.29        4.67     30.70 o 
   5  -7  12        0.34       33.99     58.29 o 
   6  -7  12      107.86      131.83     42.50 o 
  -7  -6  12       16.08       34.80     55.26 o 
  -6  -6  12      114.10      146.81     54.97 o 
  -5  -6  12       18.46       34.28     30.99 o 
  -4  -6  12        7.59        0.00     28.42 o 
  -3  -6  12        2.53        6.90     34.68 o 
  -2  -6  12      298.17      305.51     11.43 o 
  -1  -6  12     1257.06     1191.24     12.00 o 
   0  -6  12       22.02       16.74     12.84 o 
   1  -6  12      921.98      957.32     19.07 o 
   2  -6  12      165.80      172.43     20.20 o 
   3  -6  12       52.39       43.71     21.81 o 
   4  -6  12      115.60      127.85     24.44 o 
   5  -6  12       43.99       62.01     29.11 o 
   6  -6  12       93.75       94.96     43.14 o 
  -7  -5  12       46.97       78.08     59.35 o 
  -6  -5  12      605.36      631.27     57.59 o 
  -5  -5  12      788.50      737.69     24.61 o 
  -4  -5  12       57.66       58.72     27.27 o 
  -3  -5  12      207.42      218.74     16.62 o 
  -2  -5  12      485.50      495.22     16.22 o 
  -1  -5  12      169.08      163.72     12.72 o 
   0  -5  12      150.21      141.88     15.44 o 
   1  -5  12      187.57      151.46     18.21 o 
   2  -5  12      133.77      111.72     20.83 o 
   3  -5  12        9.40        2.63     25.54 o 
   4  -5  12        6.47       17.28     24.73 o 
   5  -5  12        5.57       23.40     35.69 o 
   6  -5  12      391.32      433.51     35.35 o 
  -6  -4  12      248.53      234.01     31.22 o 
  -5  -4  12       63.07       61.23     20.37 o 
  -4  -4  12      683.16      696.54     28.13 o 
  -3  -4  12       78.90       59.15     13.65 o 
  -2  -4  12      737.75      706.58     15.73 o 
  -1  -4  12     1221.06     1195.17     13.50 o 
   0  -4  12       78.36       78.74     22.19 o 
   1  -4  12      187.21      176.47     19.45 o 
   2  -4  12      103.92       85.29     24.84 o 
   3  -4  12      238.05      259.25     28.08 o 
   4  -4  12      597.21      611.07     32.32 o 
   5  -4  12       67.70       33.85     38.84 o 
   6  -4  12       89.20       67.49     41.72 o 
  -8  -3  12        1.35        0.00     58.34 o 
  -7  -3  12       54.43       79.67     33.24 o 
  -6  -3  12      364.51      431.92     33.47 o 
  -5  -3  12     1983.30     2018.61     40.02 o 
  -4  -3  12       40.58       26.46     17.54 o 
  -3  -3  12      251.53      253.37     12.90 o 
  -2  -3  12        4.73        1.24      8.28 o 
  -1  -3  12       31.92       35.00     12.21 o 
   0  -3  12        2.03        6.55     24.30 o 
   1  -3  12      358.42      355.05     33.93 o 
   2  -3  12       10.53       19.22     25.10 o 
   3  -3  12       41.93       32.84     28.48 o 
   4  -3  12        2.26       25.91     34.77 o 
   5  -3  12      156.76      161.58     39.73 o 
   6  -3  12       56.95       78.34     39.88 o 
  -8  -2  12       11.23        8.86     36.62 o 
  -7  -2  12      147.12      147.16     33.50 o 
  -6  -2  12       37.76       29.98     30.47 o 
  -5  -2  12       19.01       21.70     28.51 o 
  -4  -2  12       11.68        0.32     43.86 o 
  -3  -2  12      473.19      462.50     18.12 o 
  -2  -2  12     1357.67     1361.08     15.35 o 
  -1  -2  12      272.09      266.73     15.18 o 
   0  -2  12        7.65       16.68     25.82 o 
   1  -2  12      593.73      568.05     36.04 o 
   2  -2  12      189.96      186.34     26.52 o 
   3  -2  12      153.33      157.11     28.31 o 
   4  -2  12      108.07      120.73     34.34 o 
   5  -2  12       23.08       38.23     41.58 o 
   6  -2  12        0.05        0.89     60.07 o 
  -8  -1  12       75.13      107.48     36.93 o 
  -7  -1  12       36.67       49.51     34.31 o 
  -6  -1  12     1001.54      947.77     37.65 o 
  -5  -1  12      410.58      381.88     32.61 o 
  -4  -1  12      321.52      317.45     13.45 o 
  -3  -1  12      166.86      173.70     11.08 o 
  -2  -1  12        3.03       11.40     13.19 o 
  -1  -1  12      466.15      461.46     19.97 o 
   0  -1  12       22.69       28.16     26.83 o 
   1  -1  12        3.05        0.00     48.53 o 
   2  -1  12      187.80      163.05     54.71 o 
   3  -1  12      252.04      220.85     30.96 o 
   4  -1  12        1.18       11.43     38.20 o 
   5  -1  12        7.35       20.78     63.59 o 
  -8   0  12        3.25        5.57     36.62 o 
  -7   0  12       35.72       19.42     34.71 o 
  -6   0  12      212.57      240.99     34.25 o 
  -5   0  12      236.57      282.42     32.89 o 
  -4   0  12      611.88      595.95     12.64 o 
  -3   0  12        0.78        3.52     18.32 o 
  -2   0  12     1361.20     1335.34     19.10 o 
  -1   0  12      498.61      489.91     20.83 o 
   0   0  12        1.33        5.16     29.32 o 
   1   0  12      505.60      493.20     34.60 o 
   2   0  12      284.46      323.63     36.04 o 
   3   0  12       27.43       24.73     28.57 o 
   4   0  12       10.73       25.13     53.38 o 
   5   0  12        0.11       28.19     59.81 o 
  -9   1  12       86.59      113.66     41.78 o 
  -8   1  12       35.02       25.13     39.88 o 
  -7   1  12       14.47        1.04     35.35 o 
  -6   1  12        3.25        5.97     32.40 o 
  -5   1  12      390.11      365.03     18.90 o 
  -4   1  12      704.77      755.92     50.06 o 
  -3   1  12      632.66      616.61     23.31 o 
  -2   1  12      928.11      961.59     20.98 o 
  -1   1  12       15.66       20.31     19.88 o 
   0   1  12      145.72      156.59     24.04 o 
   1   1  12      291.45      297.95     27.30 o 
   2   1  12      172.45      154.98     36.39 o 
   3   1  12      203.18      193.38     39.33 o 
   4   1  12        1.01        6.15     36.88 o 
   5   1  12       72.23       88.84     40.54 o 
  -9   2  12        2.76        0.72     66.57 o 
  -8   2  12       33.81        0.00     37.40 o 
  -7   2  12      140.35      175.52     37.16 o 
  -6   2  12       95.26       89.19     32.43 o 
  -5   2  12        2.37        6.58     22.25 o 
  -4   2  12        5.75        4.67     42.85 o 
  -3   2  12      105.35      120.64     28.74 o 
  -2   2  12     2245.61     2182.01     20.80 o 
  -1   2  12      268.85      253.57     23.00 o 
   0   2  12       76.10       60.80     23.89 o 
   1   2  12      309.55      289.61     27.99 o 
   2   2  12       41.69       57.56     35.63 o 
   3   2  12      296.89      283.95     42.50 o 
   4   2  12       19.82       31.45     38.38 o 
  -9   3  12       23.34       39.13     43.77 o 
  -8   3  12       51.60       32.66     56.03 o 
  -7   3  12       43.70       67.37     37.94 o 
  -6   3  12        2.97        0.00     25.07 o 
  -5   3  12      258.33      217.33     25.54 o 
  -4   3  12       59.26       33.76     29.37 o 
  -3   3  12       75.87       89.02     17.25 o 
  -2   3  12        2.40        3.52     18.41 o 
  -1   3  12      601.85      616.44     27.32 o 
   0   3  12       71.59       67.49     25.48 o 
   1   3  12        2.97        6.87     33.21 o 
   2   3  12       28.62       54.10     52.37 o 
   3   3  12        0.39        9.09     39.10 o 
   4   3  12      103.93      119.25     46.02 o 
  -8   4  12       77.59      119.05     39.65 o 
  -6   4  12      566.62      547.19     30.87 o 
  -5   4  12      679.92      772.45     51.53 o 
  -4   4  12       86.34       57.54     28.39 o 
  -3   4  12      243.85      231.44     21.55 o 
  -2   4  12     1195.25     1175.49     24.18 o 
  -1   4  12       32.04       36.18     24.53 o 
   0   4  12       46.22       47.75     26.26 o 
   1   4  12      115.96      122.23     29.32 o 
   2   4  12        8.40       47.90     57.16 o 
   3   4  12       83.15       72.68     44.52 o 
  -8   5  12        1.02        0.58     57.30 o 
  -7   5  12      183.50      191.53     37.34 o 
  -6   5  12        1.73        0.12     44.32 o 
  -5   5  12        0.03       14.51     42.18 o 
  -4   5  12      207.53      249.04     31.16 o 
  -3   5  12       82.89       84.51     22.19 o 
  -2   5  12       36.97       34.48     24.01 o 
  -1   5  12       27.08       25.91     25.10 o 
   0   5  12       39.24       36.21     27.79 o 
   1   5  12        0.21        0.00     51.22 o 
   2   5  12      423.12      479.15     69.63 o 
   3   5  12       62.23       54.91     48.07 o 
  -8   6  12      452.59      562.86     46.11 o 
  -7   6  12      128.02      136.80     32.63 o 
  -6   6  12      379.80      368.79     33.07 o 
  -5   6  12      799.36      871.66     38.06 o 
  -4   6  12        5.67       13.82     29.20 o 
  -3   6  12       16.56       19.94     19.45 o 
  -2   6  12      206.21      210.95     35.09 o 
  -1   6  12       95.62       81.83     36.44 o 
   0   6  12       39.45       56.32     39.85 o 
   1   6  12      135.07      144.18     42.42 o 
   2   6  12      110.91       61.43     69.45 o 
  -8   7  12        0.00        1.90     41.90 o 
  -7   7  12      235.72      258.01     35.75 o 
  -6   7  12        2.22       11.92     45.99 o 
  -5   7  12       90.77       75.08     31.80 o 
  -4   7  12       46.64       57.30     28.68 o 
  -3   7  12      245.43      207.78     55.37 o 
  -2   7  12       54.75       37.40     37.40 o 
  -1   7  12      189.17      239.35     41.84 o 
   0   7  12        1.20       42.65     56.55 o 
   1   7  12       38.84       62.24     44.20 o 
  -7   8  12      171.14      201.17     36.27 o 
  -6   8  12      245.45      270.97     62.09 o 
  -5   8  12       80.20       98.54     58.31 o 
  -4   8  12        0.86        5.66     53.50 o 
  -3   8  12      585.67      614.28     63.16 o 
  -2   8  12      233.25      242.55     42.07 o 
  -1   8  12       46.24       49.77     57.30 o 
   0   8  12        4.45       23.60     44.03 o 
  -6   9  12        6.15        5.77     62.21 o 
  -5   9  12       11.23        0.00     58.03 o 
  -4   9  12       11.37       31.91     60.02 o 
  -3   9  12        1.05        0.00     58.05 o 
  -2   9  12      107.77      221.40     61.34 o 
   0 -13  13        8.59       15.35     37.42 o 
   1 -13  13       37.30       28.51     52.66 o 
   2 -13  13        8.10       12.61     29.75 o 
   3 -13  13       98.91       99.75     34.08 o 
  -2 -12  13       11.67       29.78     37.54 o 
  -1 -12  13       93.10      152.38     36.10 o 
   0 -12  13       62.47       78.77     35.66 o 
   1 -12  13        3.69       24.50     27.09 o 
   2 -12  13       16.81       13.39     28.57 o 
   3 -12  13        3.17       11.05     31.65 o 
   4 -12  13      198.04      181.64     35.23 o 
  -3 -11  13        0.60        0.00     53.06 o 
  -2 -11  13       39.69       21.53     35.12 o 
  -1 -11  13       60.40       26.86     34.19 o 
   0 -11  13       52.18       54.85     48.68 o 
   1 -11  13       29.66       29.32     25.85 o 
   2 -11  13       16.49        7.44     36.70 o 
   3 -11  13       33.57       32.86     31.39 o 
   4 -11  13        0.06        7.50     32.49 o 
   5 -11  13        8.42       25.16     41.35 o 
  -4 -10  13      405.06      405.66     40.66 o 
  -3 -10  13       59.03       69.28     35.35 o 
  -2 -10  13      194.59      195.37     27.38 o 
  -1 -10  13      147.22      172.43     31.94 o 
   0 -10  13      138.77       96.17     23.57 o 
   1 -10  13        0.18       15.67     33.24 o 
   2 -10  13       14.29       26.17     27.53 o 
   3 -10  13        0.38        0.00     36.73 o 
   4 -10  13        6.68       11.92     40.77 o 
   5 -10  13      160.87      146.95     41.29 o 
  -5  -9  13       47.05       59.01     50.96 o 
  -4  -9  13        0.71        0.00     48.48 o 
  -3  -9  13        0.84        5.57     44.46 o 
  -2  -9  13      157.63      135.01     32.23 o 
  -1  -9  13      167.86      159.33     24.84 o 
   0  -9  13       28.56        2.68     24.24 o 
   1  -9  13        6.95        7.16     24.64 o 
   2  -9  13      285.19      283.67     28.68 o 
   3  -9  13      295.22      298.70     31.16 o 
   4  -9  13        7.65       10.76     41.64 o 
   6  -9  13      150.01      132.82     45.65 o 
  -5  -8  13       23.66       34.13     49.83 o 
  -4  -8  13        2.74       13.04     32.98 o 
  -3  -8  13       26.44       24.24     29.40 o 
  -2  -8  13      201.02      192.40     30.79 o 
  -1  -8  13        9.69       14.72     19.10 o 
   0  -8  13      103.03      141.10     22.30 o 
   1  -8  13      186.58      221.86     25.19 o 
   2  -8  13       27.83       34.48     26.17 o 
   3  -8  13       65.02       56.09     28.94 o 
   4  -8  13       16.57       31.42     32.11 o 
   5  -8  13       50.81       19.27     39.79 o 
   6  -8  13       29.33       49.89     43.40 o 
  -6  -7  13       98.35       77.88     54.94 o 
  -5  -7  13        0.08        7.47     50.38 o 
  -4  -7  13      121.96      127.04     31.13 o 
  -3  -7  13      110.71      112.59     29.37 o 
  -2  -7  13      226.68      205.70     23.34 o 
  -1  -7  13       96.93      113.83     17.72 o 
   0  -7  13      334.35      373.00     23.46 o 
   1  -7  13        0.43        0.00     17.05 o 
   2  -7  13      156.32      148.97     19.74 o 
   3  -7  13        0.05        0.00     24.73 o 
   4  -7  13        1.48        0.09     27.24 o 
   5  -7  13      114.28      136.65     41.06 o 
   6  -7  13       27.04       53.26     44.29 o 
  -6  -6  13       13.23        0.03     51.76 o 
  -5  -6  13       45.31       51.62     50.84 o 
  -4  -6  13        0.83        6.58     27.79 o 
  -3  -6  13       23.89       24.58     27.18 o 
  -2  -6  13      291.39      274.09     22.02 o 
  -1  -6  13       52.31       70.69     10.47 o 
   0  -6  13       47.37       58.55     14.92 o 
   1  -6  13       77.79       62.07     17.95 o 
   2  -6  13       49.76       49.11     20.75 o 
   3  -6  13      159.41      178.81     23.17 o 
   4  -6  13       28.09        5.02     25.48 o 
   5  -6  13       51.52       47.38     29.75 o 
   6  -6  13      204.04      227.14     34.51 o 
  -7  -5  13        3.99        0.00     55.17 o 
  -6  -5  13       59.82       88.81     53.64 o 
  -5  -5  13      266.23      231.79     53.15 o 
  -4  -5  13       22.37       25.42     26.55 o 
  -3  -5  13     2398.54     2369.42     28.19 o 
  -2  -5  13      144.83      132.53     15.99 o 
  -1  -5  13      389.17      387.42     18.90 o 
   0  -5  13       59.08       74.99     16.94 o 
   1  -5  13      163.48      157.80     18.93 o 
   2  -5  13      766.78      793.98     24.44 o 
   3  -5  13      272.27      283.03     24.81 o 
   4  -5  13        5.93       10.76     26.17 o 
   5  -5  13       82.43       90.63     32.40 o 
   6  -5  13       58.69       44.38     34.91 o 
  -7  -4  13        0.30        0.00     54.16 o 
  -6  -4  13       27.63       34.71     50.93 o 
  -5  -4  13      451.71      481.55     30.07 o 
  -4  -4  13      706.33      710.42     26.57 o 
  -3  -4  13      213.62      217.91     14.72 o 
  -2  -4  13       12.67       16.50     13.79 o 
  -1  -4  13      159.64      162.82     12.67 o 
   0  -4  13        4.10        3.40     22.59 o 
   1  -4  13       16.57       20.72     19.94 o 
   2  -4  13      159.75      135.30     25.77 o 
   3  -4  13       43.62       54.88     27.64 o 
   4  -4  13       43.66       47.18     30.79 o 
   5  -4  13       20.80       27.44     37.94 o 
   6  -4  13       49.61       74.41     42.01 o 
  -8  -3  13       16.06       38.98     63.71 o 
  -7  -3  13       45.68       67.87     34.77 o 
  -6  -3  13      154.04      179.82     32.66 o 
  -5  -3  13       78.63       72.80     28.97 o 
  -4  -3  13       18.94        1.70     44.78 o 
  -3  -3  13     2060.01     2018.35     18.58 o 
  -2  -3  13       83.08       71.62     10.04 o 
  -1  -3  13      341.24      319.01     14.34 o 
   0  -3  13       95.82       77.47     21.41 o 
   1  -3  13      143.97      158.06     32.49 o 
   2  -3  13     1160.73     1206.39     33.21 o 
   3  -3  13        1.88        0.00     31.88 o 
   4  -3  13       92.24       85.32     36.99 o 
   5  -3  13       43.13       52.49     40.92 o 
  -8  -2  13      277.75      300.57     38.81 o 
  -7  -2  13       78.98       68.07     34.68 o 
  -6  -2  13       32.35       44.26     31.77 o 
  -5  -2  13      132.73      136.65     30.53 o 
  -4  -2  13      464.90      417.20     17.20 o 
  -3  -2  13        0.00        1.10     17.08 o 
  -2  -2  13      242.90      243.10     12.64 o 
  -1  -2  13        0.53        2.51     16.19 o 
   0  -2  13       48.64       39.21     27.47 o 
   1  -2  13      488.05      443.29     58.31 o 
   2  -2  13       22.60       17.46     37.86 o 
   3  -2  13       73.96      105.78     29.34 o 
   4  -2  13       26.38       43.31     37.91 o 
   5  -2  13       14.85       16.85     39.62 o 
  -8  -1  13       51.08       66.28     38.38 o 
  -7  -1  13       35.65       53.67     35.17 o 
  -6  -1  13      211.79      229.53     34.60 o 
  -5  -1  13      159.52      135.01     30.90 o 
  -4  -1  13       69.26       60.28     14.92 o 
  -3  -1  13      593.22      572.01     20.86 o 
  -2  -1  13      149.02      157.23     14.63 o 
  -1  -1  13      508.66      485.44     21.70 o 
   0  -1  13      152.40      121.56     30.70 o 
   1  -1  13      110.47      125.75     54.74 o 
   2  -1  13      645.15      652.31     63.36 o 
   3  -1  13        3.79       13.62     37.28 o 
   4  -1  13        0.17        8.69     53.21 o 
   5  -1  13       25.15       42.56     48.53 o 
  -8   0  13      290.78      345.70     41.17 o 
  -7   0  13       19.53       25.13     36.67 o 
  -6   0  13      109.84      116.02     33.44 o 
  -5   0  13      876.23      893.47     56.76 o 
  -4   0  13       38.23       32.14     11.77 o 
  -3   0  13      204.42      209.57     29.26 o 
  -2   0  13      450.34      412.27     19.10 o 
  -1   0  13        0.04        0.00     29.34 o 
   0   0  13        4.52       14.14     30.38 o 
   1   0  13       65.83       42.36     51.50 o 
   2   0  13        4.91        0.00     54.65 o 
   3   0  13       78.66       67.95     39.59 o 
   4   0  13       18.53       35.55     55.92 o 
   5   0  13       20.94       29.60     61.11 o 
  -8   1  13       41.04       23.08     39.62 o 
  -7   1  13       62.68       51.68     36.24 o 
  -6   1  13      210.64      268.08     34.42 o 
  -5   1  13       83.58      107.16     45.56 o 
  -4   1  13      154.24      157.63     31.54 o 
  -3   1  13        1.26       10.85     28.45 o 
  -2   1  13      460.65      448.68     18.93 o 
  -1   1  13      665.72      664.08     35.03 o 
   0   1  13        0.96        2.74     23.66 o 
   1   1  13        8.45        7.27     26.86 o 
   2   1  13      217.90      215.22     38.38 o 
   3   1  13      101.41       97.01     36.67 o 
   4   1  13       53.98       41.17     40.80 o 
  -8   2  13       74.04      109.27     38.95 o 
  -7   2  13       36.04       45.99     35.12 o 
  -6   2  13       93.21       92.04     34.25 o 
  -5   2  13      312.59      279.31     24.18 o 
  -4   2  13       11.05        0.84     30.04 o 
  -3   2  13       10.58       21.78     29.40 o 
  -2   2  13       78.18       83.53     17.43 o 
  -1   2  13        5.14        3.64     22.65 o 
   0   2  13       47.25       43.43     25.22 o 
   1   2  13       34.23       31.31     32.20 o 
   2   2  13       27.16       28.71     38.40 o 
   3   2  13       35.40       62.79     36.15 o 
   4   2  13       36.86       42.47     44.09 o 
  -8   3  13       11.70       24.58     40.83 o 
  -7   3  13      287.02      280.69     40.68 o 
  -6   3  13       11.29       43.97     50.18 o 
  -5   3  13       45.83       45.56     46.22 o 
  -4   3  13      226.79      261.30     30.70 o 
  -3   3  13      321.41      317.45     31.39 o 
  -2   3  13       69.50       69.37     18.81 o 
  -1   3  13        0.11        3.98     28.74 o 
   0   3  13        1.33        0.00     45.47 o 
   1   3  13        3.64        4.73     35.26 o 
   2   3  13       22.72       46.31     56.67 o 
   3   3  13       10.24       10.39     43.08 o 
  -8   4  13        9.11       15.26     40.22 o 
  -7   4  13        0.16        0.09     36.44 o 
  -6   4  13        2.08        0.00     48.88 o 
  -5   4  13       88.83      125.49     31.42 o 
  -4   4  13        0.13        0.00     45.73 o 
  -3   4  13      162.38      145.66     29.75 o 
  -2   4  13       93.68       95.74     23.52 o 
  -1   4  13       10.09       10.96     25.10 o 
   0   4  13       18.25       18.67     27.24 o 
   1   4  13      201.54      219.41     31.19 o 
   2   4  13      320.01      306.58     63.77 o 
   3   4  13      174.93      213.26     46.66 o 
  -8   5  13       79.58       96.57     43.71 o 
  -7   5  13      548.45      584.41     56.41 o 
  -6   5  13      194.77      220.19     30.90 o 
  -5   5  13      299.69      329.49     34.54 o 
  -4   5  13       30.94       58.60     30.35 o 
  -3   5  13        3.22        3.43     23.34 o 
  -2   5  13       37.41       49.17     25.39 o 
  -1   5  13      180.99      193.73     27.70 o 
   0   5  13       25.57       35.14     37.11 o 
   1   5  13        0.15        2.65     61.37 o 
   2   5  13       40.64       17.05     68.47 o 
  -8   6  13       12.63        7.79     42.76 o 
  -7   6  13        0.23        4.16     53.18 o 
  -6   6  13       27.43       28.10     31.19 o 
  -5   6  13      298.75      333.41     35.03 o 
  -4   6  13        1.03        0.00     37.71 o 
  -3   6  13      263.99      290.36     31.51 o 
  -2   6  13      163.02      166.60     35.55 o 
  -1   6  13        5.20        7.85     38.69 o 
   0   6  13      199.33      194.36     41.58 o 
  -7   7  13      329.91      348.27     55.66 o 
  -6   7  13       73.33       88.01     35.43 o 
  -5   7  13      218.35      252.56     35.23 o 
  -4   7  13      284.44      361.72     57.65 o 
  -2   7  13      132.09      158.32     56.55 o 
  -1   7  13        0.19        1.21     40.19 o 
   0   7  13        9.48       13.88     43.57 o 
  -6   8  13       37.13       31.16     61.43 o 
  -5   8  13       35.70       59.67     56.15 o 
  -3   8  13      253.01      248.81     60.07 o 
  -2   8  13       54.70       54.10     59.56 o 
  -1   8  13       95.61      108.58     45.59 o 
  -1 -12  14      252.48      262.17     39.47 o 
   0 -12  14        0.60        4.41     49.37 o 
   1 -12  14        1.35        2.86     37.37 o 
   2 -12  14      114.77      109.16     31.97 o 
   3 -12  14        2.26       46.83     33.24 o 
  -3 -11  14      125.25      145.74     30.67 o 
  -2 -11  14        8.51       12.23     34.71 o 
  -1 -11  14       19.36       48.76     34.77 o 
   0 -11  14      139.44      156.22     35.32 o 
   1 -11  14       37.39       24.73     27.44 o 
   2 -11  14       38.83       36.50     29.34 o 
   3 -11  14        2.81       27.07     40.19 o 
   4 -11  14       14.59        7.21     33.93 o 
  -4 -10  14        2.18        0.00     50.29 o 
  -3 -10  14        4.61       30.82     35.23 o 
  -2 -10  14       83.32       78.94     33.87 o 
  -1 -10  14       19.20       40.45     31.80 o 
   0 -10  14      262.05      249.18     36.33 o 
   1 -10  14      392.56      429.44     29.03 o 
   2 -10  14      162.12      124.79     29.23 o 
   3 -10  14       27.51       48.16     31.36 o 
   4 -10  14      145.64      197.94     35.17 o 
   5 -10  14       46.09       54.27     40.94 o 
  -4  -9  14        0.01        0.00     46.40 o 
  -3  -9  14      108.22      169.78     33.04 o 
  -2  -9  14       13.15       18.06     26.06 o 
  -1  -9  14       56.59       52.17     32.78 o 
   0  -9  14       27.09       35.61     23.08 o 
   1  -9  14        0.13        9.93     32.00 o 
   2  -9  14        3.42        0.81     43.22 o 
   3  -9  14        9.66        1.88     30.96 o 
   4  -9  14       69.59       61.06     34.11 o 
   5  -9  14       36.58       28.54     42.24 o 
  -5  -8  14       22.64       37.25     51.94 o 
  -4  -8  14       22.08       25.68     50.55 o 
  -3  -8  14        0.97       24.58     46.31 o 
  -2  -8  14        1.62       16.24     23.98 o 
  -1  -8  14       47.11       23.86     30.21 o 
   0  -8  14      245.39      274.92     24.09 o 
   1  -8  14       30.19       37.60     25.33 o 
   2  -8  14      106.33      135.30     28.13 o 
   3  -8  14      257.21      270.57     31.71 o 
   4  -8  14      224.25      241.11     34.94 o 
   5  -8  14       28.65       38.61     41.46 o 
  -6  -7  14      390.54      336.84     63.05 o 
  -4  -7  14       19.52        3.81     49.46 o 
  -3  -7  14        5.98        0.00     29.20 o 
  -2  -7  14      208.98      200.62     23.31 o 
  -1  -7  14      120.68      133.85     19.59 o 
   0  -7  14      312.30      291.34     24.12 o 
   1  -7  14       77.95       76.78     25.82 o 
   2  -7  14      131.43      119.92     20.98 o 
   3  -7  14        6.41        6.12     24.38 o 
   4  -7  14       54.26       50.55     25.82 o 
   5  -7  14       39.33       52.02     31.65 o 
  -6  -6  14       18.66       26.11     54.42 o 
  -5  -6  14       85.16      112.39     50.47 o 
  -4  -6  14       44.75       41.49     49.54 o 
  -3  -6  14       37.46       31.19     27.38 o 
  -2  -6  14      319.38      300.46     22.33 o 
  -1  -6  14       34.81       32.49     19.82 o 
   0  -6  14      372.94      385.38     17.51 o 
   1  -6  14        1.10        4.73     18.50 o 
   2  -6  14       15.94       14.69     23.57 o 
   3  -6  14       67.24       58.03     23.40 o 
   4  -6  14       58.83       78.11     26.78 o 
   5  -6  14        0.40       26.43     42.10 o 
  -7  -5  14       99.04       90.31     62.93 o 
  -6  -5  14      336.01      332.69     59.38 o 
  -4  -5  14       49.79       27.44     45.76 o 
  -3  -5  14       38.09       22.22     18.35 o 
  -2  -5  14      114.90      115.59     17.00 o 
  -1  -5  14      246.18      235.51     19.13 o 
   0  -5  14      102.69       75.86     17.77 o 
   1  -5  14        0.14        2.22     19.10 o 
   2  -5  14       26.17       20.60     21.76 o 
   3  -5  14       10.98        9.44     26.89 o 
   4  -5  14      506.25      504.49     30.09 o 
   5  -5  14      345.28      449.09     35.32 o 
  -7  -4  14      142.34      210.00     59.50 o 
  -6  -4  14       52.57       55.17     53.47 o 
  -5  -4  14       88.07      102.26     50.03 o 
  -4  -4  14        0.06       16.48     27.87 o 
  -3  -4  14      184.33      212.91     14.63 o 
  -2  -4  14     2700.80     2667.63     34.37 o 
  -1  -4  14       52.00       38.84     18.06 o 
   0  -4  14       20.45       37.22     24.35 o 
   1  -4  14      109.28      137.20     21.76 o 
   2  -4  14       30.95       16.50     25.80 o 
   3  -4  14      201.68      220.73     31.02 o 
   4  -4  14       25.00        0.00     47.55 o 
   5  -4  14       33.24       38.20     41.20 o 
  -7  -3  14      121.02      115.19     60.19 o 
  -6  -3  14      178.17      175.58     33.15 o 
  -5  -3  14      126.11      144.99     51.97 o 
  -4  -3  14      349.38      330.50     27.61 o 
  -3  -3  14      170.54      180.25     12.26 o 
  -2  -3  14      618.88      610.29     22.45 o 
  -1  -3  14        2.83        2.16     19.19 o 
   0  -3  14      389.94      380.47     56.96 o 
   1  -3  14      102.87       84.57     35.38 o 
   2  -3  14      289.53      281.67     29.46 o 
   3  -3  14       12.93        6.87     35.06 o 
   4  -3  14      329.55      368.76     40.94 o 
   5  -3  14       59.59       71.01     42.42 o 
  -8  -2  14       45.41       44.15     61.14 o 
  -7  -2  14      129.93      127.62     35.98 o 
  -6  -2  14      570.20      521.28     36.44 o 
  -5  -2  14      803.68      872.03     57.33 o 
  -4  -2  14       72.69       73.00     28.22 o 
  -3  -2  14       23.92       22.39     18.15 o 
  -2  -2  14     3119.57     3091.72     34.05 o 
  -1  -2  14      129.16       99.14     29.55 o 
   0  -2  14      583.02      626.31     33.82 o 
   1  -2  14      210.69      235.39     58.20 o 
   3  -2  14       81.36       90.63     31.28 o 
   4  -2  14        6.65       12.23     40.02 o 
   5  -2  14       26.26       11.31     40.34 o 
  -8  -1  14        0.09        6.43     38.92 o 
  -7  -1  14      147.26      182.94     37.31 o 
  -6  -1  14        1.50       17.69     43.02 o 
  -5  -1  14      184.97      172.98     51.19 o 
  -4  -1  14       21.94       25.36     28.31 o 
  -3  -1  14       92.24       76.67     19.16 o 
  -2  -1  14       59.24       63.68     28.19 o 
  -1  -1  14       49.06       63.19     30.73 o 
   0  -1  14      338.84      316.18     32.11 o 
   1  -1  14      537.75      519.49     60.39 o 
   2  -1  14      176.28      196.47     56.53 o 
   3  -1  14       73.53       53.03     40.83 o 
   4  -1  14      212.45      231.81     57.97 o 
  -8   0  14        9.13       29.34     49.08 o 
  -7   0  14       54.40       38.03     35.46 o 
  -6   0  14      474.19      550.10     39.24 o 
  -5   0  14       13.57       11.77     46.46 o 
  -4   0  14       82.52       82.06     30.18 o 
  -3   0  14     1046.06     1008.68     36.15 o 
  -2   0  14     1284.25     1236.60     31.19 o 
  -1   0  14        2.14        0.00     42.16 o 
   0   0  14       89.77       90.02     32.75 o 
   1   0  14      139.67      114.06     53.84 o 
   2   0  14       84.59      116.51     59.93 o 
   3   0  14      415.02      364.40     44.46 o 
   4   0  14      100.33       95.10     57.25 o 
  -8   1  14        0.08        9.15     39.24 o 
  -7   1  14       71.44       83.73     37.05 o 
  -6   1  14        2.86       28.42     52.20 o 
  -5   1  14       79.69       72.68     48.71 o 
  -3   1  14      114.88      112.76     29.84 o 
  -2   1  14       16.95       18.64     23.92 o 
  -1   1  14        1.19       18.76     31.51 o 
   0   1  14       67.54       70.12     33.07 o 
   1   1  14      178.52      171.48     33.99 o 
   2   1  14       36.86       32.58     36.96 o 
   3   1  14       13.79        7.82     40.51 o 
   4   1  14      194.27      164.84     64.14 o 
  -8   2  14       63.92       80.68     40.60 o 
  -7   2  14        0.72        0.23     55.57 o 
  -6   2  14      537.04      610.64     56.47 o 
  -5   2  14       23.44       36.18     46.46 o 
  -4   2  14      134.76      104.57     31.19 o 
  -3   2  14       64.91       45.88     28.59 o 
  -2   2  14      104.24      111.75     25.19 o 
  -1   2  14      327.15      322.01     24.76 o 
   0   2  14        2.77        0.00     25.74 o 
   1   2  14       32.77       43.37     27.96 o 
   2   2  14       60.03       82.41     40.66 o 
   3   2  14      129.97      126.21     42.76 o 
  -8   3  14       71.83       73.46     40.34 o 
  -7   3  14       47.94       53.24     52.31 o 
  -6   3  14      132.75      130.91     52.57 o 
  -5   3  14       82.91       84.98     34.37 o 
  -4   3  14       38.72       60.56     30.64 o 
  -3   3  14      144.76      146.38     31.45 o 
  -2   3  14      219.88      224.34     34.13 o 
  -1   3  14       44.76       30.70     25.31 o 
   0   3  14        4.41        1.27     35.09 o 
   1   3  14      252.17      259.69     31.10 o 
   2   3  14      176.37      223.68     60.74 o 
   3   3  14       75.89       35.55     41.17 o 
  -8   4  14      240.74      294.51     45.42 o 
  -7   4  14        9.50       20.34     52.14 o 
  -6   4  14      388.32      382.81     53.76 o 
  -5   4  14       33.69       36.56     32.69 o 
  -4   4  14        1.93        4.18     31.74 o 
  -3   4  14       56.21       56.93     25.16 o 
  -2   4  14        0.22       11.05     33.53 o 
  -1   4  14      114.67      139.54     26.86 o 
   0   4  14       23.43       18.03     28.97 o 
   1   4  14        0.34        0.00     57.51 o 
   2   4  14       44.71       77.13     65.18 o 
  -7   5  14       51.26        4.65     50.18 o 
  -6   5  14        0.73        0.00     35.66 o 
  -5   5  14      334.67      378.88     36.41 o 
  -4   5  14      115.59      133.54     32.26 o 
  -3   5  14        0.31        0.00     30.82 o 
  -2   5  14      118.41      139.45     33.70 o 
  -1   5  14        3.00       11.51     35.63 o 
   0   5  14       69.93       48.33     40.05 o 
   1   5  14      348.96      414.84     67.95 o 
  -7   6  14      112.25      181.61     55.66 o 
  -6   6  14      455.73      521.08     40.80 o 
  -5   6  14       50.65       49.69     33.41 o 
  -4   6  14        0.52        0.49     39.93 o 
  -3   6  14       58.10       70.75     53.76 o 
   0   6  14      121.18      118.50     42.42 o 
  -6   7  14        3.35        3.26     36.04 o 
  -5   7  14       53.54       98.83     58.03 o 
  -4   7  14      236.73      266.38     62.01 o 
  -3   7  14       28.40        5.54     56.73 o 
  -2   7  14      366.48      425.22     62.09 o 
  -1   7  14       63.92      104.63     61.29 o 
  -5   8  14       21.85       54.71     60.45 o 
  -4   8  14      240.14      306.23     64.17 o 
  -3   8  14      134.88      151.48     62.47 o 
   0 -12  15        5.27       22.85     53.64 o 
   1 -12  15        1.18       20.66     53.41 o 
   2 -12  15       60.67       23.05     42.59 o 
  -2 -11  15       70.54       32.63     34.57 o 
  -1 -11  15      105.49       75.86     35.12 o 
   0 -11  15       49.74       93.69     36.99 o 
   1 -11  15       22.68       30.44     38.40 o 
   2 -11  15      269.53      307.53     31.57 o 
   3 -11  15      215.08      182.39     33.53 o 
  -3 -10  15       34.12       41.12     48.94 o 
  -2 -10  15       84.68       69.34     33.79 o 
  -1 -10  15        2.46       20.34     32.72 o 
   0 -10  15      238.89      197.48     37.08 o 
   1 -10  15      201.06      178.84     38.81 o 
   2 -10  15      190.43      202.18     30.61 o 
   3 -10  15      303.77      283.69     33.96 o 
   4 -10  15       27.06       27.32     36.21 o 
  -4  -9  15       29.51       55.23     52.77 o 
  -3  -9  15       25.48       31.42     50.67 o 
  -2  -9  15       38.01       14.86     27.24 o 
  -1  -9  15       44.46       43.60     34.39 o 
   0  -9  15       22.79       44.29     33.56 o 
   1  -9  15      281.13      289.44     28.19 o 
   2  -9  15      257.28      257.64     30.90 o 
   3  -9  15       23.88       27.01     31.77 o 
  -5  -8  15        6.87       20.00     54.39 o 
  -4  -8  15       12.30       25.51     52.66 o 
  -3  -8  15        1.54       53.81     50.41 o 
  -2  -8  15       81.59       62.84     22.07 o 
  -1  -8  15        0.54        0.00     32.66 o 
   0  -8  15      145.81      128.92     32.81 o 
   1  -8  15        0.20       17.72     29.49 o 
   2  -8  15       50.94       64.03     29.58 o 
   3  -8  15      100.31      112.82     33.07 o 
   4  -8  15       39.73       51.74     34.77 o 
   5  -8  15        3.79       33.12     44.09 o 
  -5  -7  15       34.62       64.29     50.58 o 
  -4  -7  15       76.38       93.37     53.01 o 
  -3  -7  15       52.67       63.80     47.03 o 
  -2  -7  15       62.61       70.14     20.92 o 
  -1  -7  15       62.48       65.07     30.30 o 
   0  -7  15       30.43       35.40     24.15 o 
   1  -7  15      362.82      419.77     28.45 o 
   2  -7  15       23.70       31.77     28.22 o 
   3  -7  15       38.77       32.14     23.37 o 
   4  -7  15        2.57       12.12     31.02 o 
   5  -7  15        0.13       21.90     49.02 o 
  -6  -6  15       44.39       35.98     57.88 o 
  -5  -6  15      191.66      127.54     53.78 o 
  -4  -6  15        0.56        0.00     47.81 o 
  -3  -6  15       11.49        0.00     25.88 o 
  -2  -6  15       15.42        9.18     23.52 o 
  -1  -6  15        0.40        3.09     54.74 o 
   0  -6  15      103.90      119.46     24.01 o 
   1  -6  15       31.28       14.40     18.73 o 
   2  -6  15        4.80       10.21     27.82 o 
   3  -6  15      110.83      129.81     25.19 o 
   4  -6  15        0.19        3.35     30.93 o 
   5  -6  15       34.84       26.72     33.30 o 
  -6  -5  15        0.01       13.73     53.90 o 
  -5  -5  15       36.00       30.07     52.11 o 
  -4  -5  15      218.24      242.87     53.06 o 
  -3  -5  15      109.52       88.29     25.19 o 
  -2  -5  15      300.00      285.43     27.93 o 
  -1  -5  15       40.35       22.74     30.09 o 
   0  -5  15       16.72       23.40     18.32 o 
   1  -5  15      237.60      232.62     21.67 o 
   2  -5  15        0.08        8.71     30.04 o 
   3  -5  15      116.06       82.12     25.65 o 
   4  -5  15       97.23       83.30     28.28 o 
   5  -5  15        0.13        0.00     38.64 o 
  -7  -4  15        1.27        0.00     61.08 o 
  -6  -4  15       56.40       60.36     57.59 o 
  -5  -4  15       16.93       21.32     52.66 o 
  -4  -4  15       11.67       13.68     49.20 o 
  -3  -4  15      175.95      197.85     18.93 o 
  -2  -4  15        7.67        9.18     18.70 o 
  -1  -4  15       86.50       64.98     20.75 o 
   0  -4  15      464.30      489.48     26.60 o 
   1  -4  15      759.14      712.99     24.99 o 
   2  -4  15       11.67       28.74     30.61 o 
   3  -4  15       71.36       93.34     30.38 o 
   4  -4  15       12.30       24.09     34.02 o 
   5  -4  15      110.24      124.59     41.52 o 
  -7  -3  15      350.69      415.36     63.31 o 
  -6  -3  15      163.45      162.62     56.12 o 
  -5  -3  15      147.50      108.75     53.47 o 
  -4  -3  15      141.89      128.20     27.12 o 
  -3  -3  15        8.64        7.39     17.92 o 
  -2  -3  15       40.38       23.23     18.76 o 
  -1  -3  15      585.28      616.35     25.19 o 
   0  -3  15      210.68      215.86     56.03 o 
   1  -3  15      416.73      423.75     59.64 o 
   2  -3  15        4.86       14.86     32.95 o 
   3  -3  15       38.69       35.84     31.83 o 
   4  -3  15       12.42       33.44     38.72 o 
  -7  -2  15       18.84        0.00     57.13 o 
  -6  -2  15      131.03      132.21     56.70 o 
  -4  -2  15       10.84       10.50     28.19 o 
  -3  -2  15     1013.24     1014.74     24.90 o 
  -2  -2  15       24.67       23.49     19.53 o 
  -1  -2  15      454.96      437.86     33.36 o 
   0  -2  15      478.65      503.01     35.23 o 
   1  -2  15      196.85      205.07     60.05 o 
   2  -2  15      331.28      330.50     39.13 o 
   3  -2  15      180.23      192.46     38.87 o 
   4  -2  15       53.54       33.10     55.49 o 
  -7  -1  15      354.10      386.39     39.70 o 
  -6  -1  15      488.06      546.18     59.21 o 
  -5  -1  15       39.70       54.68     50.90 o 
  -4  -1  15       59.30       53.29     29.89 o 
  -3  -1  15      214.20      228.70     30.59 o 
  -2  -1  15      506.36      506.42     28.16 o 
  -1  -1  15      642.24      631.07     35.55 o 
   0  -1  15        9.13        8.08     33.01 o 
   1  -1  15      209.21      229.88     59.30 o 
   2  -1  15       82.53       58.08     38.78 o 
   3  -1  15       31.23       55.28     39.88 o 
   4  -1  15        5.69        0.87     57.77 o 
  -8   0  15        1.82        7.59     41.03 o 
  -7   0  15       11.51       21.12     37.65 o 
  -6   0  15       56.67       58.40     52.60 o 
  -5   0  15       55.47       47.09     32.69 o 
  -4   0  15      323.61      310.30     32.35 o 
  -3   0  15       32.04       46.54     30.07 o 
  -2   0  15      174.98      190.55     26.29 o 
  -1   0  15        4.33       10.04     31.97 o 
   0   0  15      151.50      169.43     33.79 o 
   1   0  15        3.63       22.97     54.42 o 
   2   0  15      281.57      265.92     62.58 o 
   3   0  15      104.50      131.83     41.67 o 
  -8   1  15       76.18       75.40     40.37 o 
  -7   1  15      473.04      527.48     61.37 o 
  -6   1  15      113.91      127.91     51.62 o 
  -5   1  15      157.85      179.65     33.24 o 
  -4   1  15       24.78        5.51     30.64 o 
  -3   1  15      112.68      102.78     31.77 o 
  -2   1  15      519.13      513.60     28.74 o 
  -1   1  15       34.15       25.80     32.75 o 
   0   1  15        0.69        0.00     53.52 o 
   1   1  15       34.00       63.42     55.43 o 
   2   1  15        9.90       27.21     61.83 o 
  -8   2  15        3.12        0.00     41.15 o 
  -7   2  15        0.41       10.76     53.81 o 
  -6   2  15        2.99       13.04     53.64 o 
  -5   2  15       31.30       32.17     32.49 o 
  -4   2  15      115.45      102.55     31.80 o 
  -3   2  15       56.23       53.96     31.25 o 
  -2   2  15       66.58       50.32     25.48 o 
  -1   2  15       15.68       18.35     33.33 o 
   0   2  15       14.65       17.14     26.26 o 
   1   2  15       19.75       20.20     48.71 o 
   2   2  15      226.50      240.18     41.78 o 
  -7   3  15      204.25      231.81     59.53 o 
  -6   3  15       10.96       22.13     50.09 o 
  -5   3  15      468.87      478.95     37.11 o 
  -4   3  15        2.99       18.03     31.39 o 
  -3   3  15        1.03        8.22     25.97 o 
  -2   3  15      146.35      157.86     33.79 o 
  -1   3  15      322.68      356.44     38.61 o 
   0   3  15        0.04       10.73     46.31 o 
   1   3  15       57.41       61.46     38.66 o 
   2   3  15       13.30       11.77     57.62 o 
  -7   4  15       28.66        0.00     56.44 o 
  -6   4  15       18.56       41.67     36.33 o 
  -5   4  15      116.26      123.84     33.93 o 
  -4   4  15      339.76      337.65     35.20 o 
  -3   4  15      158.39      194.97     28.16 o 
  -2   4  15        0.10       12.15     46.20 o 
  -1   4  15       47.96       31.48     35.46 o 
   0   4  15       43.05       32.78     37.14 o 
   1   4  15       90.53       72.51     58.60 o 
  -7   5  15      120.35       95.45     53.12 o 
  -6   5  15       66.23       53.81     36.88 o 
  -5   5  15      101.26      109.82     35.14 o 
  -4   5  15        0.01       16.01     32.63 o 
  -3   5  15        1.77       18.29     30.41 o 
  -2   5  15       12.30       71.88     55.05 o 
  -1   5  15       89.86       82.09     55.75 o 
   0   5  15       11.10       18.38     40.14 o 
  -6   6  15       36.31       27.73     38.03 o 
  -5   6  15        0.04        9.75     34.16 o 
  -4   6  15      348.06      391.61     60.16 o 
  -3   6  15      421.94      459.94     64.72 o 
  -2   6  15        0.37       27.79     56.50 o 
  -1   6  15      104.72      145.14     60.28 o 
  -5   7  15       19.51       40.40     58.95 o 
  -4   7  15       19.57       29.46     60.31 o 
  -3   7  15        1.88       32.52     61.03 o 
  -1 -11  16        2.30        9.98     35.17 o 
   0 -11  16        1.82        3.43     51.04 o 
   1 -11  16        0.33        7.10     62.44 o 
   2 -11  16       59.70       47.29     43.25 o 
  -3 -10  16       16.83       19.56     38.49 o 
  -2 -10  16      121.99      124.91     36.90 o 
  -1 -10  16       48.84       43.48     28.16 o 
   0 -10  16      338.29      332.23     38.49 o 
   1 -10  16        2.27        4.30     38.23 o 
   2 -10  16      122.58       97.30     31.65 o 
   3 -10  16      663.20      693.63     37.77 o 
  -4  -9  16        0.06       18.76     57.65 o 
  -3  -9  16       11.13       32.14     52.31 o 
  -2  -9  16       32.56       19.39     34.88 o 
  -1  -9  16      165.26       88.47     35.06 o 
   0  -9  16       12.63        0.49     36.44 o 
   1  -9  16        2.33        4.73     47.44 o 
   2  -9  16        0.69        9.84     50.32 o 
   3  -9  16       64.80       56.32     33.10 o 
   4  -9  16      205.40      216.26     37.74 o 
  -4  -8  16        5.07        0.00     55.46 o 
  -3  -8  16       46.76       93.43     54.10 o 
  -2  -8  16       25.10       10.53     22.59 o 
  -1  -8  16        5.19       18.67     32.49 o 
   0  -8  16      373.93      429.32     38.58 o 
   1  -8  16      126.09      167.79     28.36 o 
   2  -8  16       20.18       28.45     30.59 o 
   3  -8  16       66.99       75.42     34.19 o 
   4  -8  16       93.10      124.94     36.62 o 
  -5  -7  16        4.47        0.00     55.78 o 
  -3  -7  16        0.48        3.55     48.82 o 
  -2  -7  16       10.61        5.40     23.95 o 
  -1  -7  16        0.00        0.00     57.85 o 
   0  -7  16      212.24      209.31     36.07 o 
   1  -7  16       39.20       24.55     27.32 o 
   2  -7  16       88.53       90.60     31.97 o 
   3  -7  16       73.73       64.81     33.07 o 
   4  -7  16      212.00      202.44     37.74 o 
  -6  -6  16       41.97       78.54     56.90 o 
  -5  -6  16        5.05        1.21     55.60 o 
  -4  -6  16      157.47      165.02     52.17 o 
  -3  -6  16      666.79      673.17     58.83 o 
  -2  -6  16      208.00      159.30     25.74 o 
  -1  -6  16      151.14      173.21     32.46 o 
   0  -6  16       26.03       43.60     24.55 o 
   1  -6  16       47.06       49.37     28.39 o 
   2  -6  16       36.84       24.76     23.46 o 
   3  -6  16       20.22       10.76     26.17 o 
   4  -6  16        4.88        9.46     37.37 o 
  -6  -5  16       47.48       37.74     58.92 o 
  -5  -5  16      114.18      117.09     53.35 o 
  -4  -5  16        4.55        2.19     49.23 o 
  -3  -5  16      131.40      173.44     51.13 o 
  -2  -5  16       10.08       22.39     23.86 o 
  -1  -5  16      102.16      115.50     32.37 o 
   0  -5  16       37.01       28.10     19.56 o 
   1  -5  16      175.53      171.45     22.22 o 
   2  -5  16      117.49      114.18     24.61 o 
   3  -5  16       97.93      114.32     26.63 o 
   4  -5  16      117.40      131.26     30.38 o 
  -6  -4  16      260.65      259.92     58.69 o 
  -4  -4  16      121.95      174.22     51.01 o 
  -3  -4  16      143.46      136.48     48.79 o 
  -2  -4  16       46.89       42.21     18.70 o 
  -1  -4  16        3.15        5.11     22.02 o 
   0  -4  16      196.61      194.59     34.48 o 
   1  -4  16      213.66      222.75     23.86 o 
   2  -4  16       32.13       20.95     28.83 o 
   3  -4  16       48.52       65.96     31.80 o 
   4  -4  16        4.44       34.39     40.83 o 
  -7  -3  16       12.90       27.04     59.76 o 
  -6  -3  16        0.00        0.00     55.00 o 
  -5  -3  16       43.86       81.11     53.32 o 
  -4  -3  16      162.62      174.77     29.03 o 
  -3  -3  16       13.18        5.94     18.99 o 
  -2  -3  16      191.29      189.08     20.34 o 
  -1  -3  16        0.02        3.61     24.53 o 
   0  -3  16      122.53      100.38     58.05 o 
   1  -3  16      985.13     1056.70     69.05 o 
   2  -3  16       25.94       10.13     42.42 o 
   3  -3  16      168.29      211.36     38.84 o 
   4  -3  16      177.18      189.95     42.13 o 
  -7  -2  16      196.24      277.66     62.90 o 
  -6  -2  16      788.17      890.04     66.80 o 
  -5  -2  16       43.99       42.62     30.87 o 
  -4  -2  16      112.69      139.63     30.27 o 
  -3  -2  16      430.93      419.80     22.82 o 
  -2  -2  16        6.33       15.75     20.63 o 
  -1  -2  16       10.39       17.72     31.68 o 
   0  -2  16       48.70       30.21     31.13 o 
   1  -2  16       32.48       21.64     59.96 o 
   2  -2  16      204.37      201.66     38.43 o 
   3  -2  16        1.83       24.99     40.71 o 
  -7  -1  16       13.56       14.77     61.00 o 
  -6  -1  16        0.01        6.26     53.70 o 
  -5  -1  16       16.65       27.61     32.29 o 
  -4  -1  16      459.68      468.19     34.68 o 
  -3  -1  16      104.72       70.40     30.99 o 
  -2  -1  16       66.88       58.34     26.60 o 
  -1  -1  16      299.74      314.31     34.11 o 
   0  -1  16      222.60      218.48     34.39 o 
   1  -1  16      793.03      741.61     66.60 o 
   2  -1  16      164.18      161.41     38.55 o 
   3  -1  16      222.10      228.47     44.49 o 
  -7   0  16       59.28       61.23     57.10 o 
  -6   0  16      287.67      303.08     56.73 o 
  -5   0  16       84.97       61.37     33.38 o 
  -4   0  16        0.02       20.77     39.44 o 
  -3   0  16        0.66        7.59     30.79 o 
  -2   0  16      440.31      424.27     30.01 o 
  -1   0  16      707.98      672.91     38.52 o 
   0   0  16      364.68      374.47     39.24 o 
   1   0  16      105.53      134.32     61.23 o 
   2   0  16       20.05       28.19     61.03 o 
   3   0  16        1.99       29.11     68.04 o 
  -7   1  16      123.55      100.61     56.90 o 
  -6   1  16       14.84       39.33     53.09 o 
  -5   1  16        3.74        4.56     35.03 o 
  -4   1  16      167.59      163.37     32.63 o 
  -3   1  16       45.62       45.27     33.27 o 
  -2   1  16       37.04       54.53     35.46 o 
  -1   1  16        9.22        2.77     34.80 o 
   0   1  16      209.32      216.61     36.93 o 
   1   1  16      634.92      665.81     66.34 o 
   2   1  16       43.55       42.30     61.32 o 
  -7   2  16      163.63      173.56     61.06 o 
  -6   2  16      126.23      137.84     35.95 o 
  -5   2  16        5.08       12.67     34.19 o 
  -4   2  16      125.95      126.73     33.90 o 
  -3   2  16      122.53      113.80     27.99 o 
  -2   2  16        2.22        1.10     35.14 o 
  -1   2  16       68.42       71.10     35.58 o 
   0   2  16      100.22      104.45     39.99 o 
   2   2  16        4.74       10.79     43.97 o 
  -6   3  16        6.46        3.84     36.85 o 
  -5   3  16       15.13        2.89     34.65 o 
  -4   3  16        0.60        6.72     33.36 o 
  -3   3  16      406.85      422.08     29.75 o 
  -2   3  16       53.40       97.15     36.96 o 
  -1   3  16       42.30       58.75     37.89 o 
   0   3  16       63.12       51.68     40.11 o 
   1   3  16      425.37      462.13     44.18 o 
  -7   4  16      365.12      471.56     62.35 o 
  -6   4  16      239.36      312.95     40.74 o 
  -5   4  16        1.18       14.57     34.91 o 
  -4   4  16       67.68       77.27     36.04 o 
  -3   4  16        1.75       15.64     33.36 o 
  -2   4  16       11.81       11.20     36.64 o 
  -1   4  16        4.29       21.99     54.51 o 
   0   4  16        0.34       14.34     56.03 o 
  -6   5  16       16.51       42.47     50.55 o 
  -5   5  16      119.58      150.91     35.75 o 
  -4   5  16        8.74       11.02     28.65 o 
  -3   5  16      318.12      295.55     62.04 o 
  -2   5  16       61.28       83.88     56.99 o 
  -1   5  16        1.45       37.31     57.71 o 
  -4   6  16       45.17       70.89     61.46 o 
  -3   6  16       14.22       40.80     59.01 o 
  -2 -10  17       42.00       44.52     59.01 o 
  -1 -10  17       15.27       13.22     30.18 o 
   0 -10  17       11.23       13.50     38.66 o 
   1 -10  17       92.41       62.15     39.96 o 
   2 -10  17       79.57       74.91     44.12 o 
  -3  -9  17        1.88       15.09     58.80 o 
  -2  -9  17        5.67        0.00     61.29 o 
  -1  -9  17       55.25       97.82     36.39 o 
   0  -9  17        1.18        9.98     45.39 o 
   1  -9  17      216.66      205.33     41.15 o 
   2  -9  17        1.37        4.65     41.67 o 
   3  -9  17        2.90       15.90     39.96 o 
  -4  -8  17        0.04        0.87     57.39 o 
  -3  -8  17       51.33        7.39     52.05 o 
  -2  -8  17        4.32       11.77     32.92 o 
  -1  -8  17        9.09       58.63     61.98 o 
   0  -8  17        1.31       20.69     36.76 o 
   1  -8  17        1.51       12.23     36.93 o 
   2  -8  17      140.16      215.17     32.98 o 
   3  -8  17      262.85      344.84     37.77 o 
  -4  -7  17      100.69      113.40     56.24 o 
  -3  -7  17        4.85        0.00     51.74 o 
  -2  -7  17      157.52      180.43     29.14 o 
  -1  -7  17       88.97       73.66     32.78 o 
   0  -7  17        4.89       17.34     45.21 o 
   1  -7  17       28.33       67.23     38.64 o 
   2  -7  17        9.78       34.74     32.49 o 
   3  -7  17        1.21       24.53     35.38 o 
  -5  -6  17       28.45       45.68     55.78 o 
  -4  -6  17       65.49       66.65     56.09 o 
  -3  -6  17        0.92        0.00     52.31 o 
  -2  -6  17      166.17      163.43     27.18 o 
  -1  -6  17      146.29      174.02     34.22 o 
   0  -6  17      155.54      115.71     36.64 o 
   1  -6  17       14.42       13.94     28.68 o 
   2  -6  17       39.15       48.39     32.09 o 
   3  -6  17       37.32       56.03     34.31 o 
  -6  -5  17       30.19       57.85     58.55 o 
  -5  -5  17       61.65       93.37     56.18 o 
  -4  -5  17       13.28       21.84     54.85 o 
  -3  -5  17      190.62      183.80     52.40 o 
  -2  -5  17      161.84      182.96     26.60 o 
  -1  -5  17      356.26      382.32     35.66 o 
   0  -5  17       12.94       15.52     42.18 o 
   1  -5  17        7.00       17.14     36.24 o 
   2  -5  17       22.38       27.01     24.84 o 
   3  -5  17        2.29       22.25     27.96 o 
  -6  -4  17        0.01       24.01     58.23 o 
  -5  -4  17       30.85       23.11     53.32 o 
  -4  -4  17      122.64      117.15     54.19 o 
  -3  -4  17      200.43      160.69     54.22 o 
  -2  -4  17       40.48       44.67     25.33 o 
  -1  -4  17       26.41        4.99     31.97 o 
   0  -4  17      130.55      123.27     35.06 o 
   1  -4  17        7.98       13.53     27.47 o 
   2  -4  17      296.88      272.59     31.86 o 
   3  -4  17        1.98        7.16     32.98 o 
  -6  -3  17      112.97      165.71     58.11 o 
  -5  -3  17      350.24      397.15     58.00 o 
  -4  -3  17        0.13        3.55     51.48 o 
  -3  -3  17      177.05      214.59     30.61 o 
  -2  -3  17       31.36       18.58     20.80 o 
  -1  -3  17       25.23       27.53     24.30 o 
   0  -3  17        0.96        0.00     57.94 o 
   1  -3  17       28.86       28.94     35.06 o 
   2  -3  17       25.80       24.04     38.72 o 
   3  -3  17       70.55       77.94     41.46 o 
  -6  -2  17       14.87        0.00     56.55 o 
  -5  -2  17       44.87       45.01     32.03 o 
  -4  -2  17      116.78      162.54     31.80 o 
  -3  -2  17      333.11      352.97     33.59 o 
  -2  -2  17      130.29      135.41     22.02 o 
  -1  -2  17      254.40      275.15     35.69 o 
   0  -2  17       15.31       10.82     59.38 o 
   1  -2  17        1.89       17.31     59.84 o 
   2  -2  17      399.70      403.79     41.64 o 
   3  -2  17       75.85       59.50     44.46 o 
  -7  -1  17      176.94      203.39     64.09 o 
  -6  -1  17      104.53      134.95     36.41 o 
  -5  -1  17      151.14      166.66     34.37 o 
  -4  -1  17      106.40       92.97     33.64 o 
  -3  -1  17      130.29      113.97     32.78 o 
  -2  -1  17      110.89       84.72     27.56 o 
  -1  -1  17      248.29      225.15     35.26 o 
   0  -1  17        6.93       10.45     37.22 o 
   1  -1  17      143.09      127.74     61.52 o 
   2  -1  17        0.93        0.00     38.92 o 
  -7   0  17        1.54       16.74     59.90 o 
  -6   0  17      329.04      374.47     38.43 o 
  -5   0  17       24.52       26.00     34.63 o 
  -4   0  17      252.18      288.63     35.43 o 
  -3   0  17      292.98      284.76     29.92 o 
  -2   0  17       70.12       58.95     33.79 o 
  -1   0  17       45.28       68.70     35.75 o 
   0   0  17        2.84       11.95     36.47 o 
   1   0  17      323.78      327.35     67.98 o 
   2   0  17      422.16      485.62     48.91 o 
  -7   1  17      287.64      371.21     65.33 o 
  -6   1  17       31.36       69.13     37.63 o 
  -5   1  17        9.25        0.00     35.00 o 
  -4   1  17        0.26        8.86     32.81 o 
  -3   1  17       35.03       42.59     29.55 o 
  -2   1  17       60.57       48.01     34.97 o 
   0   1  17       16.55       20.08     39.53 o 
   1   1  17      103.35       88.55     65.79 o 
  -6   2  17       10.05        8.60     38.32 o 
  -5   2  17        0.88        6.78     35.49 o 
  -4   2  17      314.09      314.71     37.11 o 
  -3   2  17       64.08       79.72     29.00 o 
  -2   2  17      235.41      266.27     38.75 o 
  -1   2  17      148.97      220.47     39.21 o 
   0   2  17      138.03      160.14     39.96 o 
   1   2  17       47.09       36.64     65.07 o 
  -6   3  17       86.30       55.92     38.69 o 
  -5   3  17       39.14       44.75     37.31 o 
  -4   3  17        2.82        1.64     35.23 o 
  -3   3  17       18.79       30.70     29.20 o 
  -2   3  17       10.06       33.33     37.94 o 
  -1   3  17      100.54      108.58     40.48 o 
   0   3  17       10.72       28.80     56.01 o 
  -6   4  17        0.11       10.01     39.62 o 
  -5   4  17      161.28      222.99     38.90 o 
  -4   4  17      384.23      441.53     32.58 o 
  -3   4  17       21.93       14.51     39.13 o 
  -2   4  17       70.17       63.36     55.92 o 
  -4   5  17       29.73       55.43     61.69 o 
  -3   5  17        6.64       39.93     58.46 o 
   0 -10  18       66.74       46.54     40.74 o 
  -2  -9  18        6.97       56.50     62.24 o 
   0  -9  18       13.02        8.48     37.37 o 
   1  -9  18       28.29       25.16     40.42 o 
  -3  -8  18      173.57      144.73     43.54 o 
  -2  -8  18        3.83        2.94     60.68 o 
  -1  -8  18      101.33      138.62     35.75 o 
   0  -8  18       68.51      108.38     39.85 o 
   1  -8  18       53.13       23.29     40.31 o 
   2  -8  18       27.91       46.86     42.56 o 
  -4  -7  18        5.64        9.84     57.10 o 
  -3  -7  18       16.36        5.31     41.84 o 
  -2  -7  18      195.45      210.43     66.65 o 
  -1  -7  18        2.58        3.15     62.93 o 
   0  -7  18      127.30      156.97     38.15 o 
   1  -7  18      125.47      134.69     39.96 o 
   2  -7  18       75.95       83.04     42.39 o 
  -5  -6  18        0.78        0.00     57.59 o 
  -4  -6  18       17.95       10.73     58.05 o 
  -3  -6  18      179.70      149.72     41.29 o 
  -2  -6  18      141.64      120.32     61.89 o 
  -1  -6  18       55.24       57.04     35.20 o 
   0  -6  18      230.32      187.23     37.48 o 
   1  -6  18        1.30       12.32     39.24 o 
   2  -6  18       19.46       46.54     33.04 o 
  -5  -5  18        1.79        3.12     56.99 o 
  -4  -5  18       15.82       49.14     56.15 o 
  -3  -5  18       84.10      112.85     54.13 o 
  -2  -5  18       94.46      107.57     31.88 o 
  -1  -5  18      237.42      262.77     36.76 o 
   0  -5  18       49.89       86.48     36.41 o 
   1  -5  18      486.15      476.41     44.18 o 
   2  -5  18        9.92        7.85     33.67 o 
  -5  -4  18       34.80       40.86     57.51 o 
  -4  -4  18       17.28       11.46     53.03 o 
  -3  -4  18        0.04       50.06     52.25 o 
  -2  -4  18       22.93       25.54     27.09 o 
  -1  -4  18        9.24       17.43     34.45 o 
   0  -4  18       51.22       41.38     37.68 o 
   1  -4  18       38.65       14.40     29.20 o 
   2  -4  18        0.88        2.63     39.41 o 
  -6  -3  18       57.65      122.89     63.65 o 
  -5  -3  18       62.12       67.32     55.60 o 
  -4  -3  18        1.66       27.50     52.00 o 
  -3  -3  18      273.07      283.03     41.03 o 
  -2  -3  18       47.74       53.73     24.67 o 
  -1  -3  18      537.05      536.46     29.95 o 
   0  -3  18      144.53      147.19     62.47 o 
   1  -3  18      151.13      147.33     38.87 o 
   2  -3  18       11.29        1.76     39.01 o 
  -5  -2  18       56.83       81.97     57.82 o 
  -4  -2  18      115.91      160.86     33.41 o 
  -3  -2  18      210.76      212.86     29.55 o 
  -2  -2  18      317.02      283.03     27.07 o 
  -1  -2  18       94.14       59.93     36.53 o 
   0  -2  18      118.58      108.87     63.83 o 
   1  -2  18      231.74      200.16     66.22 o 
   2  -2  18        1.50       14.43     42.88 o 
  -5  -1  18       34.90       51.45     34.19 o 
  -4  -1  18       51.89       47.44     33.47 o 
  -3  -1  18      117.92      139.71     29.69 o 
  -2  -1  18        0.94        0.00     35.95 o 
  -1  -1  18      267.64      239.26     37.25 o 
   0  -1  18      325.07      354.94     64.75 o 
   1  -1  18       24.79        3.78     64.46 o 
  -6   0  18       25.72       31.54     37.11 o 
  -5   0  18       90.62      109.27     35.49 o 
  -4   0  18       42.19       29.78     33.56 o 
  -3   0  18        1.17        0.00     29.43 o 
  -2   0  18       19.26        7.93     36.70 o 
  -1   0  18       19.74       25.85     37.25 o 
   0   0  18       39.95       61.69     39.99 o 
   1   0  18       12.68       62.15     68.56 o 
  -6   1  18       21.73       28.83     38.58 o 
  -5   1  18      156.50      211.39     37.31 o 
  -4   1  18        1.51        0.00     35.69 o 
  -3   1  18      457.29      412.27     33.10 o 
  -2   1  18      133.21      160.46     39.47 o 
  -1   1  18        7.05        7.33     38.95 o 
   0   1  18       73.82       70.26     40.19 o 
  -6   2  18      109.39      103.93     39.79 o 
  -5   2  18      160.69      165.74     38.72 o 
  -4   2  18      104.81      137.58     31.48 o 
  -3   2  18       15.32        4.41     31.22 o 
  -2   2  18       33.09       50.09     38.72 o 
  -1   2  18        0.28        5.02     39.82 o 
   0   2  18       35.03       39.65     43.69 o 
  -5   3  18      213.17      255.19     41.15 o 
  -4   3  18      127.89      151.40     32.52 o 
  -3   3  18      439.39      418.30     43.34 o 
  -2   3  18       34.53       46.71     41.00 o 
  -1  -8  19      165.06      183.25     38.26 o 
   0  -8  19       44.24       39.01     38.98 o 
   1  -8  19       25.40       40.71     41.64 o 
  -3  -7  19      110.80       93.57     45.33 o 
  -2  -7  19      457.19      370.86     69.25 o 
  -1  -7  19       30.70       19.22     36.93 o 
   0  -7  19       55.97       33.93     39.99 o 
   1  -7  19       38.54       55.46     41.12 o 
  -4  -6  19        0.01        1.99     59.09 o 
  -3  -6  19        3.98        6.00     63.33 o 
  -2  -6  19       54.60       48.82     62.90 o 
  -1  -6  19      137.01      194.28     37.74 o 
   0  -6  19        0.83       29.69     38.52 o 
   1  -6  19       31.05       18.78     41.29 o 
  -4  -5  19        0.74        0.00     57.13 o 
  -2  -5  19       54.53       56.81     61.92 o 
  -1  -5  19       21.63       21.21     35.72 o 
   0  -5  19       15.34       16.24     38.75 o 
   1  -5  19       29.22       43.92     42.18 o 
  -5  -4  19      228.13      287.19     63.02 o 
  -4  -4  19      153.58      126.24     60.59 o 
  -2  -4  19      221.65      232.13     67.78 o 
  -1  -4  19      147.99      158.32     36.53 o 
   0  -4  19       26.32       43.54     39.82 o 
   1  -4  19        0.44       10.30     51.53 o 
  -5  -3  19        1.96       23.40     60.25 o 
  -4  -3  19        3.98       26.06     58.69 o 
  -3  -3  19        1.34       10.59     40.25 o 
  -2  -3  19       17.71       26.89     60.28 o 
  -1  -3  19        5.24       25.10     35.58 o 
   0  -3  19      190.90      183.66     69.57 o 
   1  -3  19      175.69      141.65     40.94 o 
  -5  -2  19      201.33      238.22     62.44 o 
  -4  -2  19       51.69       54.77     57.62 o 
  -3  -2  19        3.02        6.15     41.75 o 
  -2  -2  19      282.92      320.11     38.35 o 
  -1  -2  19        0.82        0.00     38.20 o 
   0  -2  19      433.09      417.64     68.85 o 
   1  -2  19      227.03      193.03     74.85 o 
  -5  -1  19       97.48      113.71     61.55 o 
  -4  -1  19      110.37      140.61     37.05 o 
  -3  -1  19       16.33       12.26     31.45 o 
  -2  -1  19       59.54       60.13     37.60 o 
  -1  -1  19       21.04        9.46     37.51 o 
   0  -1  19       39.31       38.03     66.57 o 
  -5   0  19       89.67      122.05     37.74 o 
  -4   0  19      177.21      232.88     38.23 o 
  -3   0  19        0.23        3.32     30.93 o 
  -2   0  19      555.85      578.44     43.14 o 
  -1   0  19       56.42       65.87     39.99 o 
   0   0  19        1.93        0.00     63.39 o 
  -5   1  19        0.09       15.00     38.35 o 
  -4   1  19       84.34      116.72     32.58 o 
  -3   1  19        9.70        5.63     38.38 o 
  -2   1  19       23.24       25.25     41.32 o 
  -1   1  19      270.22      272.93     44.58 o 
  -4   2  19      304.84      344.00     35.09 o 
  -3   2  19       83.05       68.27     42.21 o 
  -2  -6  20       31.71        0.00     66.74 o 
  -1  -6  20      115.08      123.55     38.35 o 
  -3  -5  20      144.85      176.24     46.51 o 
  -2  -5  20        2.52        5.37     65.59 o 
  -1  -5  20        0.26       13.16     69.11 o 
   0  -5  20       29.79       38.98     42.42 o 
  -3  -4  20       39.13       43.43     45.13 o 
  -2  -4  20       17.40       26.06     68.36 o 
  -1  -4  20       69.43       60.54     38.87 o 
   0  -4  20       50.95       33.79     41.58 o 
  -4  -3  20      299.07      335.92     63.83 o 
  -3  -3  20      232.85      242.75     46.40 o 
  -2  -3  20        0.16        6.38     66.36 o 
  -1  -3  20      238.87      227.83     41.46 o 
  -4  -2  20       23.84       32.75     43.51 o 
  -3  -2  20        8.92       33.04     56.03 o 
  -1  -2  20       95.34       69.45     41.38 o 
  -3  -1  20      127.58      141.62     33.27 o 
  -2  -1  20        9.82       13.76     62.33 o 
                                                 
